# Supplementary material for: The Spt10 GNAT Superfamily Protein Modulates Development, Cell Cycle Progression and Virulence in the Fungal Insect Pathogen, Beauveria bassiana
Source: J Fungi (Basel). 2021 Oct 26;7(11):905. doi: 10.3390/jof7110905 (PMC8619123; doi:10.3390/jof7110905)
Supplement: Supplementary file 1 [file jof-07-00905-s001.zip]

Archive with 2 entries (2 files):
- Supporting Information.pdf
- Table S3-S10.xlsx
