# Supplementary material for: The Spt10 GNAT Superfamily Protein Modulates Development, Cell Cycle Progression and Virulence in the Fungal Insect Pathogen, Beauveria bassiana
Source: J Fungi (Basel). 2021 Oct 26;7(11):905. doi: 10.3390/jof7110905 (PMC8619123; doi:10.3390/jof7110905)
Supplement: Supplementary file 1 [file jof-07-00905-s001.zip › Table S3-S10.xlsx]

## Sheet: Table S3
Table S3. Summary of 373 significantly regulated genes in Δspt10 versus WT.
Gene ID	Locus tag	Protein description	Fold change	Log2(Δspt10/WT)	P value	Q value	Regulation
EJP62042	BBA_08966	hypothetical protein BBA_08966	0.0301211	-5.05308	0.00302595	0.0914548	down
EJP63182	BBA_07782	hypothetical protein BBA_07782	0.0698946	-3.83867	0.000960757	0.044238	down
EJP68962	BBA_01997	hypothetical protein BBA_01997	0.0792364	-3.65769	3.56973e-07	9.65331e-05	down
EJP64574	BBA_06568	hypothetical protein BBA_06568	0.0857363	-3.54395	0.00209077	0.0745741	down
EJP68642	BBA_02644	Ncp1-like protein	0.0894046	-3.48351	0.006184	0.142366	down
EJP62043	BBA_08967	fungal zinc cluster transcription factor	0.108589	-3.20305	0.0116133	0.198042	down
EJP68961	BBA_01996	GPI anchored protein, putative	0.114317	-3.12889	6.33237e-06	0.00103288	down
EJP61476	BBA_09555	hypothetical protein BBA_09555	0.122214	-3.03252	2.00646e-08	1.03092e-05	down
EJP66162	BBA_04655	hypothetical protein BBA_04655	0.125172	-2.99802	0.0026599	0.084102	down
EJP68643	BBA_02645	beta-1, 3-glucan binding protein	0.126394	-2.984	0.00186917	0.0693417	down
EJP68812	BBA_01847	hypothetical protein BBA_01847	0.13552	-2.88342	0.0121419	0.203209	down
EJP64571	BBA_06565	hypothetical protein BBA_06565	0.151196	-2.72551	0.0186912	0.265075	down
EJP70440	BBA_00070	hypothetical protein BBA_00070	0.185259	-2.43238	0.00461527	0.117392	down
EJP63183	BBA_07783	CFEM domain-containing protein	0.203585	-2.2963	0.00485648	0.121129	down
EJP66888	BBA_04181	S1/P1 nuclease	0.219216	-2.18957	7.88086e-07	0.000202459	down
EJP65462	BBA_05793	hypothetical protein BBA_05793	0.239969	-2.05908	0.0226983	0.293953	down
EJP63683	BBA_07327	putative MEI5 protein	0.242596	-2.04337	3.67619e-05	0.0041099	down
EJP67678	BBA_03458	TfdA family Taurine catabolism dioxygenase TauD	0.244141	-2.03421	1.32075e-06	0.000295043	down
EJP65408	BBA_05739	dibenzothiophene desulfurization enzyme A	0.25064	-1.99631	4.66679e-07	0.000122964	down
EJP61255	BBA_09791	hypothetical protein BBA_09791	0.260271	-1.94191	0.00226477	0.0774631	down
EJP66182	BBA_04675	hypothetical protein BBA_04675	0.263282	-1.92532	0.0123479	0.204657	down
EJP64813	BBA_06382	hypothetical protein BBA_06382	0.265279	-1.91442	0.000259272	0.0175281	down
EJP64577	BBA_06571	acyl-CoA dehydrogenase domain-containing protein	0.268325	-1.89795	0.00361496	0.102101	down
EJP70099	BBA_00968	hypothetical protein BBA_00968	0.271304	-1.88202	0.0027161	0.0848349	down
EJP67996	BBA_02892	hypothetical protein BBA_02892	0.276761	-1.85329	0.00724796	0.155816	down
EJP66189	BBA_04682	C6 finger domain protein, putative	0.297898	-1.74711	0.00440857	0.114598	down
EJP63903	BBA_07227	malate dehydrogenase	0.304583	-1.71509	0.000141444	0.01124	down
EJP60884	BBA_10168	geranylgeranyl pyrophosphate synthetase	0.307347	-1.70206	8.98732e-06	0.00134797	down
EJP66887	BBA_04180	BTB/POZ domain protein	0.309253	-1.69314	1.36331e-09	1.07764e-06	down
EJP64326	BBA_06708	hypothetical protein BBA_06708	0.313258	-1.67458	7.48413e-14	1.92267e-10	down
EJP61960	BBA_09116	selenium-binding protein	0.315358	-1.66494	0.0290337	0.337567	down
EJP66331	BBA_04824	ABC transporter with duplicated ATPase domains	0.31747	-1.65531	1.69576e-11	2.1782e-08	down
EJP64327	BBA_06709	carboxylesterase-like protein	0.317939	-1.65318	4.94548e-12	8.46996e-09	down
EJP64881	BBA_06056	allantoate permease	0.319637	-1.64549	2.6978e-12	5.54453e-09	down
EJP68959	BBA_01994	methionine permease	0.319693	-1.64524	3.79878e-10	3.90363e-07	down
EJP64880	BBA_06055	dihydroflavonal-4-reductase protein	0.324143	-1.6253	6.00986e-12	8.82247e-09	down
EJP66193	BBA_04686	pantothenate transporter	0.326237	-1.61601	0.048631	0.447789	down
EJP63579	BBA_07505	peptidase A4 family protein	0.328747	-1.60495	0.00369772	0.10347	down
EJP61486	BBA_09565	hypothetical protein BBA_09565	0.331008	-1.59506	1.74627e-07	5.43777e-05	down
EJP61655	BBA_09427	serine carboxypeptidase	0.334433	-1.58021	0.00406569	0.110526	down
EJP64952	BBA_06127	serine/threonine protein kinase	0.335666	-1.5749	0.000606934	0.0322417	down
EJP67677	BBA_03457	phthalate transporter	0.336061	-1.5732	3.14278e-08	1.46796e-05	down
EJP68866	BBA_01901	RBP protein	0.340424	-1.5546	0.00509438	0.126144	down
EJP64297	BBA_06679	hypothetical protein BBA_06679	0.341827	-1.54866	0.0288331	0.337567	down
EJP67391	BBA_03965	aorsin-like protein	0.343026	-1.54361	0.00267567	0.084341	down
EJP62407	BBA_08628	Hsp70 family chaperone	0.344626	-1.5369	0.00696935	0.152941	down
EJP61494	BBA_09573	Cytochrome P450 CYP542B3	0.344987	-1.53539	0.000439282	0.0253599	down
EJP63538	BBA_07464	hypothetical protein BBA_07464	0.345571	-1.53295	0.0159424	0.239753	down
EJP62519	BBA_08603	methionine transporter, putative	0.346417	-1.52942	0.00807478	0.16782	down
EJP61984	BBA_09032	hypothetical protein BBA_09032	0.346832	-1.52769	2.29348e-06	0.000453227	down
EJP62377	BBA_08703	hypothetical protein BBA_08703	0.347339	-1.52559	0.0205896	0.278265	down
EJP70419	BBA_00049	transporter-like protein	0.35602	-1.48997	4.66013e-06	0.000798125	down
EJP66333	BBA_04826	aspartate-tRNA ligase	0.357831	-1.48265	9.95892e-11	1.13709e-07	down
EJP63474	BBA_07650	hypothetical protein BBA_07650	0.360083	-1.4736	0.0491201	0.449942	down
EJP61606	BBA_09449	hypothetical protein BBA_09449	0.361869	-1.46646	9.3922e-05	0.0089365	down
EJP67324	BBA_03898	small secreted protein	0.361989	-1.46598	8.77979e-06	0.00134658	down
EJP66930	BBA_04223	gamma-glutamyltranspeptidase	0.362771	-1.46287	0.0420923	0.414708	down
EJP62969	BBA_07980	dynamin GTPase	0.363281	-1.46084	4.62696e-10	4.32242e-07	down
EJP65304	BBA_05635	nitrite reductase	0.367066	-1.44589	1.95221e-05	0.00241697	down
EJP66792	BBA_04085	hypothetical protein BBA_04085	0.370427	-1.43274	0.0106685	0.186966	down
EJP61045	BBA_10004	hypothetical protein BBA_10004	0.374969	-1.41516	0.0235731	0.300305	down
EJP63455	BBA_07631	family S53 protease	0.382578	-1.38617	0.0127402	0.207478	down
EJP62045	BBA_08969	hypothetical protein BBA_08969	0.383156	-1.38399	5.1309e-08	2.02789e-05	down
EJP68870	BBA_01905	UPF0643 protein	0.388324	-1.36467	4.63634e-09	3.1762e-06	down
EJP64427	BBA_06421	carboxypeptidase S1	0.390486	-1.35666	0.00281468	0.0876474	down
EJP63475	BBA_07651	TfdA family Taurine catabolism dioxygenase TauD	0.392519	-1.34917	0.000193831	0.0144334	down
EJP66885	BBA_04178	cyclopropane-fatty-acyl-phospholipid synthase	0.394507	-1.34188	0.00938128	0.175906	down
EJP61530	BBA_09498	FkbM family methyltransferase	0.400451	-1.3203	0.0451779	0.432751	down
EJP67025	BBA_04318	PH domain-containing protein	0.400828	-1.31895	0.000373419	0.022868	down
EJP65965	BBA_04936	multidrug resistance protein 1	0.402365	-1.31342	5.64549e-09	3.62582e-06	down
EJP65966	BBA_04937	fungal specific transcription factor	0.408375	-1.29203	0.00162825	0.0645832	down
EJP66334	BBA_04827	peptide synthetase	0.40957	-1.28782	3.83524e-08	1.71352e-05	down
EJP61859	BBA_09196	hypothetical protein BBA_09196	0.409838	-1.28687	0.00031087	0.0202183	down
EJP61737	BBA_09299	sarcosine oxidase	0.412119	-1.27887	0.0083158	0.16955	down
EJP62236	BBA_08778	sex-determining protein fem-1	0.41331	-1.2747	0.00920701	0.175531	down
EJP68960	BBA_01995	methyltransferase-like protein	0.414144	-1.27179	5.20483e-06	0.0008768	down
EJP63725	BBA_07369	peptidase S1 and S6, chymotrypsin/Hap	0.416038	-1.26521	0.000663401	0.0346046	down
EJP63637	BBA_07281	urea active transporter	0.416946	-1.26207	3.67955e-05	0.0041099	down
EJP61515	BBA_09539	protein phosphatase regulator	0.422347	-1.2435	0.0297411	0.338825	down
EJP66186	BBA_04679	urea amidolyase, putative	0.422566	-1.24275	0.0022702	0.0774631	down
EJP66332	BBA_04825	oxidoreductase, 2OG-Fe(II) oxygenase family	0.422822	-1.24188	3.09828e-07	8.60483e-05	down
EJP62308	BBA_08735	tousled-like kinase	0.423138	-1.2408	0.00243148	0.0795728	down
EJP64977	BBA_06152	RTA1 like protein	0.424384	-1.23656	0.0414938	0.411971	down
EJP64787	BBA_06356	hypothetical protein BBA_06356	0.424392	-1.23653	8.07948e-07	0.000202499	down
EJP63181	BBA_07781	F-box and wd40 domain protein	0.424605	-1.23581	0.0440353	0.42609	down
EJP62689	BBA_08404	putative peptide transporter	0.425827	-1.23166	4.57081e-08	1.95707e-05	down
EJP62073	BBA_08997	high-affinity methionine permease	0.425975	-1.23116	0.00141129	0.0583771	down
EJP70260	BBA_01129	inversin protein alternative isoform	0.426461	-1.22951	0.00175551	0.0666242	down
EJP62922	BBA_08127	hypothetical protein BBA_08127	0.428794	-1.22164	0.0141855	0.22255	down
EJP63484	BBA_07660	ABC transporter	0.42907	-1.22071	0.00355989	0.102101	down
EJP67001	BBA_04294	short chain dehydrogenase	0.431797	-1.21157	0.00620947	0.142366	down
EJP62425	BBA_08646	hypothetical protein BBA_08646	0.432254	-1.21005	0.00420744	0.112044	down
EJP66451	BBA_04391	phospholipase/carboxylesterase family protein	0.433497	-1.20591	2.21531e-06	0.000446362	down
EJP62926	BBA_08131	TfdA family Taurine catabolism dioxygenase TauD	0.435095	-1.2006	0.0354519	0.372498	down
EJP63639	BBA_07283	alcohol dehydrogenase GroES-like domain-containing protein	0.437745	-1.19184	0.000353467	0.0221377	down
EJP63323	BBA_07717	hypothetical protein BBA_07717	0.438538	-1.18923	6.22393e-05	0.00630212	down
EJP66791	BBA_04084	putative aspartic protease	0.440936	-1.18136	1.97958e-07	5.83219e-05	down
EJP68734	BBA_02736	hypothetical protein BBA_02736	0.442056	-1.1777	0.000623952	0.0327129	down
EJP66793	BBA_04086	Zn2C6-type transcription factor	0.443375	-1.1734	6.25551e-05	0.00630212	down
EJP70566	BBA_00196	tat pathway signal sequence	0.443452	-1.17315	0.0206754	0.278454	down
EJP66224	BBA_04717	GTP-binding protein EsdC	0.44353	-1.1729	2.25848e-05	0.00276287	down
EJP61910	BBA_09162	LipA and NB-ARC domain protein	0.444145	-1.1709	1.82768e-05	0.00229039	down
EJP67035	BBA_04328	aminotriazole resistance protein	0.444848	-1.16862	0.000412921	0.024109	down
EJP69722	BBA_01687	3-isopropylmalate dehydratase	0.445905	-1.16519	0.0384945	0.393993	down
EJP64228	BBA_06932	Carbamoyl transferase	0.446667	-1.16273	1.35187e-07	4.3412e-05	down
EJP67873	BBA_02769	taurine catabolism dioxygenase TauD	0.447417	-1.16031	0.00471823	0.119127	down
EJP66191	BBA_04684	tetratricopeptide repeat domain protein	0.448161	-1.15791	0.0243872	0.304869	down
EJP62435	BBA_08656	ABC transporter	0.449016	-1.15516	1.05417e-06	0.000246197	down
EJP67683	BBA_03463	acid phosphatase	0.449796	-1.15266	0.000210983	0.0152662	down
EJP62165	BBA_08839	hypothetical protein BBA_08839	0.449871	-1.15242	0.00340981	0.0993836	down
EJP68895	BBA_01930	OPT peptide transporter Mtd1	0.450638	-1.14996	3.9324e-05	0.00429887	down
EJP64487	BBA_06481	hypothetical protein BBA_06481	0.452567	-1.1438	4.84704e-05	0.00513486	down
EJP61490	BBA_09569	hypothetical protein BBA_09569	0.452571	-1.14378	0.0178409	0.256564	down
EJP63222	BBA_07822	ornithine decarboxylase	0.452872	-1.14283	9.25007e-05	0.00888353	down
EJP63910	BBA_07234	monooxygenase-like protein	0.455426	-1.13471	0.0161064	0.241165	down
EJP64311	BBA_06693	hypothetical protein BBA_06693	0.455847	-1.13338	0.0335127	0.358817	down
EJP64606	BBA_06600	LPS glycosyltransferase, putative	0.457746	-1.12738	4.54987e-06	0.00079695	down
EJP62565	BBA_08476	serine carboxypeptidase S28	0.458447	-1.12517	1.52649e-06	0.000333749	down
EJP66771	BBA_04064	allantoate permease	0.459765	-1.12103	1.88583e-06	0.000395486	down
EJP64217	BBA_06921	tripeptidyl peptidase A	0.460721	-1.11804	0.0362032	0.378002	down
EJP65821	BBA_05232	threonine ammonia-lyase	0.462742	-1.11172	0.00305652	0.092108	down
EJP65822	BBA_05233	hypothetical protein BBA_05233	0.46314	-1.11048	0.0161465	0.241165	down
EJP61826	BBA_09246	hypothetical protein BBA_09246	0.463423	-1.1096	3.08516e-06	0.000587094	down
EJP67503	BBA_03283	taurine catabolism dioxygenase TauD	0.465176	-1.10415	0.00237543	0.0791403	down
EJP66134	BBA_05105	GPI anchored protein, putative	0.466685	-1.09948	8.62711e-07	0.000211077	down
EJP68776	BBA_01811	NAD dependent epimerase/dehydratase	0.468094	-1.09513	0.0262233	0.318523	down
EJP63766	BBA_07410	glutathione S-transferase domain-containing protein	0.469854	-1.08972	9.97497e-05	0.00940392	down
EJP67205	BBA_03779	hypothetical protein BBA_03779	0.471297	-1.08529	0.000153378	0.0119402	down
EJP64784	BBA_06353	Cytochrome P450 CYP660A2	0.471798	-1.08376	0.000687357	0.0352432	down
EJP61229	BBA_09806	C2H2 transcription factor	0.47241	-1.08189	0.0288801	0.337567	down
EJP64525	BBA_06519	methyltransferase type 12	0.475858	-1.0714	0.0447168	0.430253	down
EJP64605	BBA_06599	hydrophobin-like protein	0.477891	-1.06525	1.18218e-06	0.000269957	down
EJP69821	BBA_00690	hypothetical protein BBA_00690	0.478564	-1.06322	0.0241744	0.304379	down
EJP67109	BBA_03683	2OG-Fe(II) oxygenase family oxidoreductase	0.479982	-1.05895	0.0237672	0.30115	down
EJP66452	BBA_04392	lipase/thioesterase	0.481055	-1.05573	1.77663e-05	0.00225391	down
EJP62101	BBA_08898	Peptidase cysteine/serine, trypsin	0.483215	-1.04926	0.000708371	0.0358582	down
EJP70387	BBA_00017	ABC transporter	0.483273	-1.04909	0.00912323	0.174525	down
EJP68649	BBA_02651	LPXTG-domain-containing protein	0.484862	-1.04435	0.0280113	0.332767	down
EJP64341	BBA_06723	hypothetical protein BBA_06723	0.48631	-1.04005	0.012588	0.206781	down
EJP67528	BBA_03308	fatty acid hydroxylase superfamily protein	0.486985	-1.03805	0.0209072	0.28084	down
EJP69092	BBA_02127	Pfs, NACHT and Ankyrin domain protein	0.488408	-1.03384	0.00724707	0.155816	down
EJP60830	BBA_10215	hypothetical protein BBA_10215	0.488452	-1.03371	0.0373872	0.384961	down
EJP65358	BBA_05689	extracellular dioxygenase	0.489082	-1.03185	0.0473949	0.442352	down
EJP68324	BBA_02326	sodium symporter family protein	0.489438	-1.0308	0.0289017	0.337567	down
EJP63577	BBA_07503	2-C-methyl-D-erythritol 2,4-cyclodiphosphate synthase	0.489843	-1.02961	0.0222522	0.290552	down
EJP67026	BBA_04319	transcriptional regulatory protein pro-1	0.490277	-1.02833	8.41171e-06	0.00130968	down
EJP61605	BBA_09448	hypothetical protein BBA_09448	0.490995	-1.02622	0.00424143	0.112044	down
EJP70832	BBA_00462	APSES transcription factor Xbp1	0.491507	-1.02472	0.00077257	0.0371175	down
EJP70979	BBA_00609	peroxisomal copper amine oxidase	0.492766	-1.02103	3.06082e-05	0.0035742	down
EJP63329	BBA_07723	hypothetical protein BBA_07723	0.493439	-1.01906	0.0145143	0.225983	down
EJP66540	BBA_04480	oligopeptide transporter	0.497767	-1.00646	6.98559e-06	0.00110437	down
EJP62290	BBA_08717	hypothetical protein BBA_08717	0.497953	-1.00592	0.00238443	0.0791403	down
EJP69316	BBA_01281	hypothetical protein BBA_01281	0.498475	-1.00441	0.00360844	0.102101	down
EJP61087	BBA_09954	C2H2 finger domain protein, putative	2.00407	1.00294	0.0243412	0.304665	up
EJP65108	BBA_05878	metal dependent phosphohydrolase	2.00738	1.00531	0.039339	0.400245	up
EJP70256	BBA_01125	isocitrate lyase	2.00897	1.00646	9.0512e-06	0.00134797	up
EJP66807	BBA_04100	GMC oxidoreductase	2.0095	1.00684	0.040549	0.406518	up
EJP64456	BBA_06450	class II aldolase	2.01413	1.01015	0.000119722	0.010426	up
EJP66738	BBA_04031	hypothetical protein BBA_04031	2.01541	1.01108	0.00297092	0.090323	up
EJP68645	BBA_02647	cutinase transcription factor 1 beta	2.01669	1.01199	6.88749e-06	0.00110437	up
EJP66475	BBA_04415	hypothetical protein BBA_04415	2.02936	1.02102	0.0178516	0.256564	up
EJP65030	BBA_06205	ankyrin repeat protein	2.03007	1.02153	0.00522335	0.128103	up
EJP62809	BBA_08196	fatty acid-binding protein	2.0353	1.02524	0.0046323	0.117535	up
EJP61022	BBA_10036	26S proteasome regulatory subunit-like protein	2.03573	1.02555	0.000126685	0.0107588	up
EJP66763	BBA_04056	SpoVR like family protein	2.04473	1.03191	0.0246341	0.306534	up
EJP65053	BBA_05823	NAD-dependent epimerase/dehydratase	2.04516	1.03222	0.0345482	0.367104	up
EJP62154	BBA_08951	hypothetical protein BBA_08951	2.04892	1.03486	0.0204242	0.278265	up
EJP64328	BBA_06710	UV-endonuclease UvdE	2.05059	1.03604	0.010267	0.183165	up
EJP69827	BBA_00696	hypothetical protein BBA_00696	2.052	1.03703	0.0024215	0.0794994	up
EJP65984	BBA_04955	acetyl-CoA acetyltransferase	2.05266	1.03749	0.00173407	0.0666242	up
EJP60994	BBA_10059	p63 related protein	2.05281	1.0376	0.0118039	0.199174	up
EJP67530	BBA_03310	hypothetical protein BBA_03310	2.05652	1.0402	1.38878e-05	0.00192853	up
EJP65314	BBA_05645	DUF1237 domain-containing protein	2.06069	1.04313	4.43913e-06	0.00079695	up
EJP62071	BBA_08995	hypothetical protein BBA_08995	2.07163	1.05077	0.0496954	0.453996	up
EJP67533	BBA_03313	hypothetical protein BBA_03313	2.07426	1.0526	0.010935	0.190455	up
EJP67865	BBA_02761	Major facilitator superfamily, general substrate transporter	2.07863	1.05563	0.00374496	0.10429	up
EJP61994	BBA_09042	hypothetical protein BBA_09042	2.08336	1.05891	0.0235837	0.300305	up
EJP65686	BBA_05555	epoxide hydrolase	2.08619	1.06087	1.33683e-05	0.00188182	up
EJP66478	BBA_04418	major facilitator superfamily transporter	2.09008	1.06356	0.0164535	0.242711	up
EJP68805	BBA_01840	fatty acid hydroxylase superfamily protein	2.09228	1.06508	0.00568731	0.134972	up
EJP61458	BBA_09594	putative peptidylarginine deiminase	2.09383	1.06614	0.000355461	0.0221377	up
EJP66466	BBA_04406	hypothetical protein BBA_04406	2.10084	1.07097	0.00361665	0.102101	up
EJP68596	BBA_02598	heme oxygenase	2.10838	1.07614	0.00341703	0.0993836	up
EJP70312	BBA_01181	heterokaryon incompatibility protein	2.11587	1.08125	0.0219976	0.288693	up
EJP64728	BBA_06297	chitinase-like protein	2.12101	1.08475	0.00105501	0.0467297	up
EJP70772	BBA_00402	Acyl-CoA N-acyltransferase	2.13134	1.09176	0.00844978	0.170925	up
EJP63414	BBA_07590	MFS drug efflux transporter, putative	2.14411	1.10038	0.00767773	0.162673	up
EJP69255	BBA_02290	eukaryotic aspartyl protease	2.156	1.10835	0.000380539	0.022868	up
EJP70249	BBA_01118	hypothetical protein BBA_01118	2.16032	1.11125	0.0044162	0.114598	up
EJP68806	BBA_01841	polyketide synthase	2.16065	1.11147	0.0188176	0.265975	up
EJP70418	BBA_00048	hypothetical protein BBA_00048	2.1666	1.11543	0.000678701	0.0350469	up
EJP61054	BBA_09985	DUF124 domain protein	2.17728	1.12253	0.00101533	0.0455613	up
EJP70466	BBA_00096	hypothetical protein BBA_00096	2.18095	1.12496	0.0261155	0.317708	up
EJP65728	BBA_05139	2-nitropropane dioxygenase	2.18388	1.12689	2.40268e-05	0.0029047	up
EJP67680	BBA_03460	phosphatidylinositol transfer protein CSR1	2.19163	1.13201	0.00874054	0.172065	up
EJP67432	BBA_03212	phthalate transporter	2.19185	1.13215	0.0328104	0.357327	up
EJP67255	BBA_03829	peptidase family M3	2.19534	1.13444	0.00349962	0.101302	up
EJP67498	BBA_03278	NAD dependent epimerase/dehydratase	2.20402	1.14014	0.00934086	0.1758	up
EJP61534	BBA_09502	hormone-sensitive lipase	2.20646	1.14173	2.02569e-06	0.00041632	up
EJP62333	BBA_08760	OsmC-like protein	2.21111	1.14477	0.00046404	0.0263452	up
EJP66609	BBA_04549	hypothetical protein BBA_04549	2.2148	1.14717	0.00144983	0.0588825	up
EJP70996	BBA_00626	amidohydrolase family protein	2.22096	1.15119	0.0231626	0.297324	up
EJP62803	BBA_08190	membrane protein	2.22555	1.15416	0.000199139	0.0146168	up
EJP67322	BBA_03896	dsp1-1-like protein	2.22672	1.15492	0.000122575	0.0105847	up
EJP61922	BBA_09078	beta-hexosaminidase	2.23384	1.15953	0.00997074	0.181344	up
EJP63825	BBA_07149	major facilitator superfamily transporter	2.23765	1.16198	0.0319941	0.352224	up
EJP63134	BBA_07939	flavin-binding monooxygenase, putative	2.24122	1.16428	0.00296185	0.0903145	up
EJP67474	BBA_03254	glutathione S-transferase	2.24202	1.1648	0.00863637	0.171674	up
EJP66390	BBA_04883	acyl-CoA dehydrogenase	2.24438	1.16632	0.000716505	0.0360922	up
EJP67330	BBA_03904	SCP-like extracellular protein, putative	2.24541	1.16698	0.00291016	0.089268	up
EJP69530	BBA_01495	hypothetical protein BBA_01495	2.25836	1.17527	0.00174889	0.0666242	up
EJP68747	BBA_01782	MFS multidrug transporter	2.26078	1.17682	0.0417696	0.413511	up
EJP66695	BBA_04635	CAMK kinase	2.2744	1.18549	0.0088279	0.172463	up
EJP68746	BBA_01781	ABC-2 type transporter	2.28111	1.18974	9.46355e-08	3.40006e-05	up
EJP70402	BBA_00032	hypothetical protein BBA_00032	2.28431	1.19176	0.000325473	0.0207737	up
EJP69529	BBA_01494	lipase 1 precursor	2.28769	1.19389	9.81683e-07	0.000234599	up
EJP69392	BBA_01357	short chain dehydrogenase	2.29217	1.19671	0.000160308	0.0122935	up
EJP70883	BBA_00513	hypothetical protein BBA_00513	2.29489	1.19843	0.00234214	0.078653	up
EJP63267	BBA_07867	hypothetical protein BBA_07867	2.30785	1.20655	0.00514349	0.126749	up
EJP64368	BBA_06750	hypothetical protein BBA_06750	2.30867	1.20706	9.92478e-08	3.40006e-05	up
EJP67120	BBA_03694	bZIP transcription factor	2.31381	1.21027	0.00435248	0.113807	up
EJP65939	BBA_04910	hypothetical protein BBA_04910	2.31659	1.212	0.0486099	0.447789	up
EJP67362	BBA_03936	DUF1264 domain-containing protein	2.32198	1.21535	0.00805902	0.16782	up
EJP68567	BBA_02569	hypothetical protein BBA_02569	2.33389	1.22274	0.00939046	0.175906	up
EJP63245	BBA_07845	peptidase family M28	2.33586	1.22395	2.74931e-07	7.84777e-05	up
EJP66408	BBA_04348	wd-repeat protein	2.34655	1.23054	0.00979119	0.179668	up
EJP62337	BBA_08764	hypothetical protein BBA_08764	2.35409	1.23517	0.00810032	0.16782	up
EJP67372	BBA_03946	glycosyl hydrolase family 2	2.36777	1.24353	0.00232131	0.0784368	up
EJP64085	BBA_07090	hypothetical protein BBA_07090	2.37151	1.24581	0.0349182	0.368776	up
EJP62187	BBA_08861	hypothetical protein BBA_08861	2.37262	1.24648	0.0300883	0.341643	up
EJP66878	BBA_04171	hypothetical protein BBA_04171	2.37491	1.24787	0.031011	0.345383	up
EJP62334	BBA_08761	hypothetical protein BBA_08761	2.3759	1.24847	0.00989606	0.181082	up
EJP63457	BBA_07633	hypothetical protein BBA_07633	2.38604	1.25462	0.0484308	0.447393	up
EJP66746	BBA_04039	hypothetical protein BBA_04039	2.39273	1.25866	3.9238e-05	0.00429887	up
EJP65483	BBA_05352	hypothetical protein BBA_05352	2.39317	1.25892	0.0221141	0.289522	up
EJP67951	BBA_02847	hypothetical protein BBA_02847	2.39566	1.26042	0.00390714	0.106781	up
EJP70426	BBA_00056	hypothetical protein BBA_00056	2.39794	1.2618	0.0241998	0.304379	up
EJP63607	BBA_07533	NADP-dependent alcohol dehydrogenase	2.40656	1.26697	0.00602942	0.139546	up
EJP68186	BBA_03082	beta (1-3) glucanosyltransferase	2.4197	1.27483	0.0171193	0.249884	up
EJP61971	BBA_09127	thioester reductase domain-containing protein	2.4264	1.27881	0.00163406	0.0645832	up
EJP65300	BBA_05631	glucosamine-6-phosphate isomerase	2.42721	1.2793	2.7753e-05	0.00327804	up
EJP66260	BBA_04753	Concanavalin A-like lectin/glucanase	2.4362	1.28463	0.0457692	0.435889	up
EJP65737	BBA_05148	Acyl-CoA N-acyltransferase	2.45296	1.29453	0.00055811	0.0303446	up
EJP66997	BBA_04290	hypothetical protein BBA_04290	2.46441	1.30124	0.00450807	0.115524	up
EJP65503	BBA_05372	DUF567 domain protein	2.48497	1.31323	1.46242e-05	0.00197734	up
EJP66675	BBA_04615	hypothetical protein BBA_04615	2.50043	1.32217	0.00479452	0.120167	up
EJP67002	BBA_04295	C2 domain-containing protein	2.50114	1.32258	0.0122432	0.203854	up
EJP70815	BBA_00445	hypothetical protein BBA_00445	2.50302	1.32367	3.97504e-06	0.000729421	up
EJP65961	BBA_04932	hypothetical protein BBA_04932	2.50517	1.32491	0.00423817	0.112044	up
EJP68169	BBA_03065	GliK protein	2.51759	1.33205	0.00260644	0.0831795	up
EJP65882	BBA_05293	hypothetical protein BBA_05293	2.51947	1.33312	0.00877491	0.172071	up
EJP61182	BBA_09884	hypothetical protein BBA_09884	2.52492	1.33624	0.000105163	0.00941748	up
EJP68435	BBA_02437	hypothetical protein BBA_02437	2.52495	1.33625	0.00867059	0.171674	up
EJP69978	BBA_00847	alkaline phosphatase	2.53049	1.33942	0.0022357	0.0768364	up
EJP66205	BBA_04698	hypothetical protein BBA_04698	2.533	1.34085	0.0397851	0.40279	up
EJP70157	BBA_01026	hypothetical protein BBA_01026	2.53668	1.34294	0.0352257	0.37088	up
EJP65813	BBA_05224	protein phosphatase 2C	2.54039	1.34505	0.00591965	0.138348	up
EJP65508	BBA_05377	phytanoyl-CoA dioxygenase	2.54153	1.34569	1.12736e-07	3.73703e-05	up
EJP66755	BBA_04048	putative succinate-fumarate transporter	2.54394	1.34707	0.000466976	0.0263662	up
EJP62442	BBA_08663	hypothetical protein BBA_08663	2.56457	1.35872	0.000196518	0.0145282	up
EJP64303	BBA_06685	hypothetical protein BBA_06685	2.56614	1.3596	0.0395986	0.401693	up
EJP70813	BBA_00443	cuticle-degrading protease bassiasin I precursor	2.57926	1.36696	0.000292974	0.0192987	up
EJP65398	BBA_05729	FunK1 protein kinase	2.58502	1.37017	0.045187	0.432751	up
EJP63986	BBA_06991	alcohol dehydrogenase GroES-like domain-containing protein	2.59021	1.37307	0.00913723	0.174525	up
EJP63242	BBA_07842	cyanide hydratase	2.60675	1.38225	0.000130891	0.0109353	up
EJP68214	BBA_03110	OPT oligopeptide transporter	2.60758	1.38271	3.86575e-06	0.000722262	up
EJP70816	BBA_00446	oxidoreductase-like protein	2.61737	1.38812	0.0303158	0.342744	up
EJP62789	BBA_08176	mitochondrial CorA family metal ion transporter	2.62045	1.38981	0.0293422	0.338611	up
EJP66975	BBA_04268	hypothetical protein BBA_04268	2.621	1.39012	0.0435156	0.42467	up
EJP68264	BBA_03160	dimeric dihydrodiol dehydrogenase	2.63533	1.39798	2.31268e-08	1.13167e-05	up
EJP71045	BBA_00675	hexose transporter	2.63935	1.40018	0.0240814	0.304005	up
EJP70039	BBA_00908	RTA1 like protein	2.66802	1.41577	0.0116617	0.198042	up
EJP69572	BBA_01537	hypothetical protein BBA_01537	2.67469	1.41937	0.00483418	0.120866	up
EJP65301	BBA_05632	hexokinase-like protein	2.69518	1.43038	1.43458e-05	0.00196556	up
EJP62528	BBA_08439	zinc-binding dehydrogenase	2.69878	1.43231	0.0213829	0.284256	up
AFP20272	BBA_06186	catalase A	2.70171	1.43387	0.0468554	0.440207	up
EJP68143	BBA_03039	flavin containing amine oxidoreductase	2.71226	1.4395	0.0362332	0.378002	up
EJP64859	BBA_06034	urea carboxylase	2.71877	1.44295	0.00268546	0.0843909	up
EJP69483	BBA_01448	hypothetical protein BBA_01448	2.72286	1.44512	0.017385	0.252686	up
EJP69004	BBA_02039	GNAT family N-acetyltransferase, putative	2.73653	1.45235	0.0212867	0.28408	up
EJP61360	BBA_09705	hypothetical protein BBA_09705	2.74633	1.4575	0.027794	0.331336	up
EJP63758	BBA_07402	kelch repeat protein	2.74946	1.45915	0.00450449	0.115524	up
EJP68046	BBA_02942	LysM domain containing protein	2.75029	1.45958	0.000506119	0.0281128	up
EJP66301	BBA_04794	hypothetical protein BBA_04794	2.75171	1.46033	0.0077944	0.16413	up
EJP65323	BBA_05654	OsmC-like protein	2.75634	1.46275	0.0491276	0.449942	up
EJP69930	BBA_00799	phosphate transporter	2.7714	1.47061	0.00216454	0.0756557	up
EJP68381	BBA_02383	hypothetical protein BBA_02383	2.78463	1.47749	0.00255903	0.0822421	up
EJP67714	BBA_03494	hypothetical protein BBA_03494	2.79394	1.4823	3.39826e-05	0.00392366	up
EJP68488	BBA_02490	FAD dependent oxidoreductase	2.81087	1.49102	4.36152e-09	3.1762e-06	up
EJP65298	BBA_05629	carbohydrate esterase family 9	2.85308	1.51252	5.34119e-06	0.00088526	up
EJP65920	BBA_05331	flavocytochrome c	2.86118	1.51661	0.000462383	0.0263452	up
EJP65177	BBA_05947	short chain dehydrogenase	2.87193	1.52202	0.00342369	0.0993836	up
EJP62497	BBA_08581	hypothetical protein BBA_08581	2.93409	1.55291	0.00173627	0.0666242	up
EJP68803	BBA_01838	hypothetical protein BBA_01838	2.94468	1.55811	0.00735276	0.157083	up
EJP64422	BBA_06416	membrane transporter	2.95279	1.56208	1.14368e-08	6.52914e-06	up
EJP60700	BBA_10351	serine/threonine protein kinase Japonica Group	2.95488	1.5631	1.98644e-07	5.83219e-05	up
EJP66207	BBA_04700	hypothetical protein BBA_04700	2.96615	1.56859	4.84437e-08	1.99123e-05	up
EJP63600	BBA_07526	protein rds1	2.994	1.58207	0.0438945	0.425648	up
EJP68021	BBA_02917	G-protein coupled receptor	2.99597	1.58302	0.00370542	0.10347	up
EJP68514	BBA_02516	Malate synthase, glyoxysomal	3.01588	1.59258	1.67392e-05	0.00217737	up
EJP64083	BBA_07088	xylose isomerase-like TIM barrel	3.0204	1.59474	0.0108555	0.18939	up
EJP65909	BBA_05320	plasma membrane zinc ion transporter, putative	3.03006	1.59935	0.0056004	0.133641	up
EJP69938	BBA_00807	glucose repressible protein Grg1	3.03975	1.60395	0.00378844	0.104651	up
EJP62302	BBA_08729	phosphatidylserine decarboxylase family protein	3.04804	1.60788	0.0295798	0.338825	up
EJP64005	BBA_07010	major facilitator superfamily transporter	3.0506	1.6091	0.000105392	0.00941748	up
EJP61805	BBA_09225	indoleamine 2,3-dioxygenase family protein	3.06378	1.61531	0.0138441	0.22022	up
EJP60910	BBA_10134	fatty acid hydroxylase superfamily protein	3.06572	1.61623	0.000143289	0.01124	up
EJP66041	BBA_05012	Carbohydrate kinase, thermoresistant glucokinase	3.06976	1.61813	0.0163785	0.242711	up
EJP68928	BBA_01963	pepsin A1	3.09255	1.6288	0.00588271	0.138348	up
EJP66393	BBA_04886	hypothetical protein BBA_04886	3.10728	1.63565	0.0059642	0.138348	up
EJP64735	BBA_06304	lipocalin-like domain-containing protein	3.14696	1.65396	0.000228443	0.0157549	up
EJP60731	BBA_10322	hypothetical protein BBA_10322	3.15018	1.65544	0.00628583	0.142905	up
EJP64875	BBA_06050	hypothetical protein BBA_06050	3.17215	1.66546	0.0233178	0.298027	up
EJP68807	BBA_01842	nucleotide sugar dehydrogenase	3.22293	1.68837	0.0137663	0.219663	up
EJP67378	BBA_03952	glutathione-dependent formaldehyde-activating, GFA	3.22945	1.69129	0.0332408	0.358308	up
EJP69313	BBA_01278	pyridoxamine 5&apos;-phosphate oxidase	3.23456	1.69357	0.0167848	0.246049	up
EJP63762	BBA_07406	acyl-CoA thioesterase II	3.2503	1.70058	0.0335051	0.358817	up
EJP64858	BBA_06033	LamB/YcsF family protein	3.25041	1.70062	0.000879734	0.0410916	up
EJP66811	BBA_04104	DNA-binding protein	3.2552	1.70274	0.0498355	0.454804	up
EJP64610	BBA_06604	casein kinase 1 epsilon	3.26614	1.70759	0.00846714	0.17094	up
EJP69916	BBA_00785	CCR4-Not complex subunit Caf16	3.3082	1.72605	2.47107e-06	0.000479108	up
EJP63438	BBA_07614	hypothetical protein BBA_07614	3.30873	1.72628	0.0482518	0.447101	up
EJP65068	BBA_05838	glycosyl hydrolase family 2	3.3246	1.73318	1.70823e-08	9.23885e-06	up
EJP61995	BBA_09043	mitogen-activated protein kinase sty1	3.34861	1.74356	0.000696291	0.0354212	up
EJP66533	BBA_04473	hypothetical protein BBA_04473	3.38346	1.7585	0.00148693	0.0596863	up
EJP63571	BBA_07497	hypothetical protein BBA_07497	3.38404	1.75875	0.0106793	0.186966	up
EJP63763	BBA_07407	hypothetical protein BBA_07407	3.39656	1.76408	0.0187275	0.265075	up
EJP67870	BBA_02766	BTB domain transcription factor	3.46192	1.79157	0.0429848	0.421481	up
EJP63987	BBA_06992	short chain dehydrogenase	3.46787	1.79405	0.0033251	0.098248	up
EJP63572	BBA_07498	fatty acid-biding protein	3.46978	1.79484	0.000359092	0.0222291	up
EJP66797	BBA_04090	short-chain dehydrogenase	3.47962	1.79893	0.0235551	0.300305	up
EJP68446	BBA_02448	SPFH domain/Band 7 family protein	3.58171	1.84065	0.000537042	0.0293545	up
EJP65321	BBA_05652	hypothetical protein BBA_05652	3.5923	1.84491	0.024316	0.304665	up
AFP20275	BBA_09109	catalase C	3.59295	1.84517	0.0316911	0.350546	up
EJP61812	BBA_09232	hypothetical protein BBA_09232	3.73459	1.90095	0.0330363	0.358308	up
EJP70692	BBA_00322	metalloprotease-like protein	3.77689	1.9172	0.00854996	0.1716	up
EJP65238	BBA_06008	FAD binding domain-containing protein	3.8303	1.93746	0.0230006	0.296183	up
EJP61919	BBA_09171	hypothetical protein BBA_09171	3.839	1.94073	0.0270653	0.324531	up
EJP62444	BBA_08528	hypothetical protein BBA_08528	3.87931	1.9558	0.0130232	0.210419	up
EJP61992	BBA_09040	hypothetical protein BBA_09040	3.9868	1.99523	0.00420639	0.112044	up
EJP68579	BBA_02581	fatty acid hydroxylase superfamily protein	3.99586	1.99851	0.00102342	0.0456896	up
EJP61217	BBA_09835	hypothetical protein BBA_09835	4.04418	2.01585	0.0264503	0.319995	up
EJP70021	BBA_00890	Cytochrome P450 CYP5060A1	4.07819	2.02793	7.47427e-09	4.51797e-06	up
EJP67000	BBA_04293	peptidase M61 domain-containing protein	4.08018	2.02863	0.0330804	0.358308	up
EJP61978	BBA_09026	isochorismatase family protein	4.0805	2.02874	0.0290604	0.337567	up
EJP62606	BBA_08517	hypothetical protein BBA_08517	4.08496	2.03032	0.0206017	0.278265	up
EJP61226	BBA_09844	vacuolar calcium ion transporter /H(+) exchanger	4.20329	2.07152	0.0158004	0.238421	up
EJP60997	BBA_10062	hypothetical protein BBA_10062	4.23235	2.08146	0.00153203	0.0610198	up
EJP64609	BBA_06603	hypothetical protein BBA_06603	4.23512	2.0824	0.00546914	0.132221	up
EJP63679	BBA_07323	6-phosphogluconate dehydrogenase	4.26705	2.09324	0.00956243	0.176733	up
EJP62189	BBA_08863	metalloprotease 1	4.42088	2.14433	0.00828689	0.169296	up
EJP66444	BBA_04384	hypothetical protein BBA_04384	4.42448	2.14551	1.00887e-05	0.00148102	up
EJP65012	BBA_06187	hypothetical protein BBA_06187	4.43713	2.14963	0.0383259	0.393051	up
EJP70431	BBA_00061	3-hydroxyacyl-CoA dehydrogenase, NAD binding domain, putative	4.57771	2.19463	0.0391034	0.398638	up
EJP61916	BBA_09168	retinol dehydrogenase 12	4.63858	2.21368	0.0357339	0.374314	up
EJP67926	BBA_02822	Cytochrome P450 CYP504E5	4.7302	2.2419	0.0070623	0.153916	up
EJP63489	BBA_07665	putative peptidylarginine deiminase	4.78236	2.25772	0.00165284	0.0650752	up
EJP69881	BBA_00750	hypothetical protein BBA_00750	4.79681	2.26208	0.0303321	0.342744	up
EJP60750	BBA_10301	UbiA prenyltransferase	4.84731	2.27719	7.58625e-05	0.00735437	up
EJP65315	BBA_05646	autophagy protein (Atg22), putative	4.87191	2.28449	8.13403e-08	3.09575e-05	up
EJP64077	BBA_07082	2OG-Fe(II) oxygenase superfamily protein	5.597	2.48465	6.3107e-10	5.40406e-07	up
EJP65530	BBA_05399	hypothetical protein BBA_05399	5.75429	2.52464	0.0261253	0.317708	up
EJP63547	BBA_07473	hypothetical protein BBA_07473	5.76385	2.52703	0.0221452	0.289522	up
EJP61754	BBA_09316	MFS transporter, putative	5.77407	2.52959	6.10793e-05	0.0062765	up
EJP64856	BBA_06031	metallo-beta-lactamase superfamily protein	5.91766	2.56503	0.00452999	0.115797	up
EJP63722	BBA_07366	ORF28R-like protein	5.95754	2.57472	0.0246268	0.306534	up
EJP64854	BBA_06029	carboxymuconolactone decarboxylase	6.14348	2.61906	0.00533092	0.129505	up
EJP65372	BBA_05703	methyltransferase domain-containing protein	6.22292	2.63759	4.73406e-14	1.62157e-10	up
EJP70027	BBA_00896	major facilitator superfamily transporter	6.46107	2.69177	9.92622e-08	3.40006e-05	up
EJP68452	BBA_02454	hypothetical protein BBA_02454	7.87606	2.97747	1.77633e-14	9.12677e-11	up
EJP60787	BBA_10266	sugar transporter	8.61981	3.10766	0.00421918	0.112044	up
EJP64069	BBA_07074	methyltransferase domain-containing protein	18.3232	4.1956	0.000252931	0.0172127	up
EJP61595	BBA_09438	Methyltransferase type 11	18.9066	4.24082	0.0331754	0.358308	up

## Sheet: Table S4
Table S4. The 373 differentially expressed genes in the heatmap of Δspt10 versus WT.
Gene ID	SPT10_1	SPT10_2	SPT10_3	WT_1	WT_2	WT_3
	RPKMs	RPKMs	RPKMs	RPKMs	RPKMs	RPKMs
BBA_01687	-0.317765	0.483596	-0.00875326	0.413494	1.72267	2.33925
BBA_02326	0.58042	0.386832	0.392797	0.878807	1.37654	2.0383
BBA_09116	-0.37871	-0.955455	0.420251	-0.00222663	2.08841	2.05386
BBA_05232	-1.12002	-0.14181	-0.52608	0.807284	1.32017	2.39536
BBA_06693	-0.836374	-0.166985	-0.879648	0.0992402	1.20174	2.33751
BBA_07281	-0.636543	-1.09317	0.465094	1.43491	1.16853	1.12662
BBA_04084	-0.837584	-0.758776	-0.152488	1.46801	1.34165	0.971346
BBA_06421	-0.471626	-0.259117	-0.251176	1.61031	1.3618	1.25239
BBA_09498	-0.212349	-1.14121	-0.583079	0.709556	1.24511	1.73285
BBA_04827	-0.252104	-0.936699	-0.514369	1.0486	0.94865	0.845074
BBA_03457	-0.572154	-1.17003	-0.0843987	0.575363	0.849972	0.587672
BBA_04824	-0.832032	-1.27456	-0.477051	0.886011	0.723986	0.557134
BBA_04826	-0.80327	-1.2733	-0.423484	0.989144	0.82548	0.718257
BBA_04085	-0.903261	-1.03056	-0.455748	0.828906	0.997315	0.723177
BBA_06708	-1.07464	-1.10355	-0.22794	0.85995	1.04763	0.811248
BBA_05793	-1.38907	-0.589545	-1.11696	-0.14205	0.93851	1.18831
BBA_00968	-1.41089	-0.770628	-0.457339	-0.144138	0.966455	0.881022
BBA_05233	-0.871885	-0.786379	-0.569304	-0.230692	0.527418	1.09393
BBA_09539	-0.796931	-0.442557	-1.05991	-0.583457	0.395488	0.336534
BBA_03463	-0.858481	-0.469587	-0.800269	0.149635	0.866153	0.363388
BBA_04480	-1.23112	-0.45332	-0.503373	0.296571	0.415998	0.243229
BBA_08997	-0.476343	-0.773378	-0.00575017	0.824769	0.561927	0.191682
BBA_07651	-0.901665	-0.938318	-0.174599	0.957135	0.684981	0.218195
BBA_03458	-0.710894	-1.02957	-0.278407	0.827153	0.701359	0.301174
BBA_04064	-0.769366	-1.09989	-0.205893	0.676298	0.673415	0.42322
BBA_01281	-1.11404	-0.47061	-0.557465	0.713534	0.740976	-0.197774
BBA_04294	-0.789752	-0.684871	-0.409159	0.896914	0.441523	-0.0718762
BBA_07410	-0.898017	-0.604934	-0.345911	0.760338	0.518258	0.106037
BBA_08131	-0.850688	-0.840004	-0.120762	1.16205	0.472423	-0.109292
BBA_00462	-0.621629	-0.702114	-0.518339	1.22262	0.467146	0.361166
BBA_04686	-0.562418	-0.696964	-0.549516	1.28208	0.27203	-0.0165933
BBA_06921	-0.748087	0.487585	-0.367247	0.848731	0.621112	0.351591
BBA_00049	-1.24398	-0.250527	-0.0569345	1.27095	1.00232	0.66642
BBA_09427	-1.06633	-0.581439	-0.237134	1.49984	0.769517	0.397532
BBA_06353	-0.779123	-0.194604	-0.310251	0.907392	0.413751	0.591042
BBA_04086	-0.699728	-0.558749	-0.0280403	0.819465	0.853263	0.82797
BBA_08476	-0.557755	-0.351914	-0.13928	1.12233	0.808567	0.67827
BBA_00196	-2.14378	-0.646362	-0.765474	1.839	0.239033	0.198654
BBA_01811	-2.2676	0.316491	-1.97045	1.51516	0.542219	0.275341
BBA_04223	-1.98385	0.154393	-1.81402	1.49873	0.532928	-0.0508303
BBA_08839	-1.00725	-0.444671	-1.97089	2.11628	0.649703	0.736733
BBA_09246	-1.24822	-0.551873	-1.86064	1.53869	0.870142	1.04412
BBA_04391	-1.4403	-1.52679	-1.14633	1.56834	0.914585	1.20139
BBA_04392	-1.56931	-1.53677	-0.930303	1.42939	1.05092	0.609429
BBA_01996	-1.21933	-1.42638	-1.10551	1.32602	0.871528	0.427534
BBA_01997	-1.20712	-1.376	-1.20622	1.46923	1.12815	0.621909
BBA_08967	-1.0568	-1.71285	-1.37898	2.32681	0.494727	0.580799
BBA_08969	-1.13338	-1.71186	-1.85146	1.82574	0.781779	1.0131
BBA_04684	-1.34023	-0.453879	-0.795361	1.34065	0.293267	-0.049016
BBA_07660	-1.31208	-0.772892	-0.75935	1.02507	0.228622	0.0236637
BBA_07234	-1.27811	-0.505513	-0.71038	0.983242	0.20247	-0.123376
BBA_08603	-1.24639	-0.567973	-0.789122	1.00299	0.271984	-0.0216909
BBA_03283	-1.77841	-0.269545	-1.06408	0.786892	0.408736	-0.0378642
BBA_07505	-1.42267	-0.286451	-0.805782	0.670137	0.452034	-0.161349
BBA_07631	-1.56287	-0.132141	-1.00077	0.591801	0.264673	-0.169138
BBA_04682	-1.47936	-0.528269	-0.764649	1.47732	0.677756	0.101096
BBA_09555	-1.41403	-0.779091	-0.687528	1.20787	0.830589	0.635777
BBA_01930	-1.36795	-0.358591	-0.587218	1.13017	0.714222	0.386361
BBA_01995	-1.12274	-0.514029	-0.511147	1.0724	0.684859	0.393238
BBA_07723	-1.48698	-1.01	-1.03387	0.965152	0.330449	0.328512
BBA_00070	-1.0877	-1.22219	-0.988859	1.24079	0.502723	0.0343918
BBA_00609	-1.002	-0.762938	-0.96161	0.925882	0.466616	0.0908795
BBA_06723	-0.87125	-0.756802	-0.93672	0.674921	0.484197	0.668409
BBA_05739	-1.39083	-0.905968	-0.701972	0.953022	0.652486	0.288036
BBA_08404	-1.288	-0.907848	-0.8687	0.715688	0.903422	0.380677
BBA_03308	-0.588715	-0.97022	-1.7255	1.30623	-0.16011	0.224077
BBA_04180	-1.42628	-1.06198	-1.56579	0.62419	0.426194	0.207045
BBA_05105	-1.723	-1.15974	-1.43685	0.864651	0.556976	0.234737
BBA_07327	-1.55804	-1.23711	-1.60935	1.43729	0.544947	0.43974
BBA_01129	-1.71618	-0.83545	-1.39218	1.27458	0.4101	-0.0395605
BBA_04181	-1.76583	-0.86266	-1.3753	1.08149	0.651717	0.304653
BBA_04717	-1.54526	-0.950823	-1.24251	1.15506	0.591836	0.124281
BBA_04318	-1.72208	-1.39041	-1.54846	1.08368	0.27896	-0.169184
BBA_08646	-1.87795	-1.42292	-1.17595	1.56852	0.627428	-0.277827
BBA_06568	-0.814248	-1.64192	-0.931607	1.31286	0.980583	-0.109967
BBA_08703	-1.13664	-1.81889	-0.444358	1.34722	0.200407	-0.0887581
BBA_07650	-0.821335	-1.46828	-0.81862	2.1559	0.55073	-0.292168
BBA_08966	-1.09527	-1.16201	-0.877598	2.19454	0.606741	0.133285
BBA_01901	-0.81961	-1.32806	-0.278762	1.44467	0.718405	0.234345
BBA_06571	-1.36491	-1.29404	-0.511971	1.43546	0.584913	0.236335
BBA_08898	-1.38511	-0.981151	-0.469586	1.64547	0.957461	0.291667
BBA_09448	-1.22348	-2.34773	-0.340208	0.292124	0.391243	0.438726
BBA_04328	-0.630984	-1.24369	-0.228895	0.0406476	0.0148276	0.207601
BBA_04825	-0.778226	-1.13702	-0.377423	0.469075	0.443554	0.218784
BBA_02892	-0.676384	-1.37601	-0.109817	-0.0985972	0.930125	0.797097
BBA_09806	-0.970797	-1.39481	-0.430699	-0.471802	0.561031	0.814781
BBA_07283	-0.920885	-1.76611	0.383852	1.04567	1.08608	0.771781
BBA_09162	-1.36091	-2.32143	0.0345033	1.08145	1.01521	0.768758
BBA_01905	-1.35383	-1.32055	-0.371492	1.00733	1.24055	1.03477
BBA_06599	-1.26929	-1.14837	-0.26907	1.09981	1.0313	0.663706
BBA_06709	-1.39887	-1.11282	-0.261922	0.658803	0.997864	0.757064
BBA_06932	-1.30541	-1.16778	-0.310873	0.748637	1.02821	0.719612
BBA_01994	-1.58305	-1.69706	-0.409803	1.12679	0.968329	0.594127
BBA_09032	-1.38657	-1.69158	-0.812725	0.512785	0.95429	0.673508
BBA_01847	-1.92592	-1.99191	-1.2827	-0.682986	1.42869	0.164289
BBA_02736	-1.49629	-1.33281	-1.75638	-0.516264	0.569036	0.799122
BBA_07369	-1.47327	-1.52376	-1.36562	-0.547336	0.709675	0.561269
BBA_06600	-2.07348	-2.32596	-1.06635	0.78393	1.14581	0.802458
BBA_09791	-1.84258	-2.44985	-0.669919	0.61415	1.27058	-0.222476
BBA_07227	-1.64898	-1.91541	-0.929538	0.658635	1.05311	-0.166287
BBA_07980	-1.76707	-1.99514	-1.00011	0.813364	0.619686	0.141729
BBA_06055	-1.78838	-1.33725	-0.762184	1.2171	1.40812	1.07586
BBA_06056	-2.21531	-1.38868	-0.800004	1.52036	1.42137	1.05859
BBA_02644	-2.12069	-1.80579	-1.07997	1.73879	0.653102	0.204988
BBA_02645	-1.94674	-1.77327	-1.00284	1.79621	0.844346	0.356028
BBA_04319	-1.6289	-1.81725	-1.68658	1.26475	0.8449	0.517658
BBA_06356	-1.98984	-1.7861	-1.16548	1.13546	0.836844	0.678906
BBA_00017	-0.656412	-0.998781	-1.04885	-0.416396	0.137813	-0.447993
BBA_03965	-0.726767	-0.745225	-0.930564	-0.239766	0.0569588	-0.291934
BBA_08628	-1.07504	-1.09046	-1.14118	-0.674007	-0.175503	-0.723541
BBA_06481	-1.20064	-1.04395	-1.58734	-0.160413	-0.255354	-0.654062
BBA_10215	-0.91108	-1.10013	-1.3192	0.00810317	-0.438786	-0.73652
BBA_02127	-1.0858	-1.04177	-0.792764	0.140503	0.145404	-0.26052
BBA_03683	-1.13467	-0.790403	-0.69353	0.236601	0.306232	-0.384204
BBA_06565	-0.941202	-0.933554	-0.687986	0.424793	0.441891	-0.497056
BBA_05689	-0.598162	-0.50016	-0.774176	0.45936	-0.139631	-0.0630179
BBA_09569	-0.668429	-0.380537	-0.840927	0.172686	0.071714	-0.425092
BBA_02651	-1.08805	-0.480471	-1.10367	0.570687	0.0421452	-0.459313
BBA_09299	-0.999397	-0.395185	-1.10685	0.568474	0.206848	-0.307769
BBA_02769	-1.48696	-0.683712	-1.32551	0.659899	0.00816809	-0.317263
BBA_09573	-1.51224	-0.693021	-1.36267	0.589261	0.314468	-0.27916
BBA_09565	-1.0497	-0.496184	-1.35299	0.414525	0.144744	0.16134
BBA_04675	-0.948045	-0.997825	-1.17431	0.0253735	0.131434	-0.0745929
BBA_04679	-0.987744	-1.00195	-1.18375	0.154031	-0.22845	0.0105266
BBA_07503	-1.0367	-1.45753	-1.31138	0.477645	-0.337149	-0.738573
BBA_08717	-1.14889	-0.926271	-1.54589	0.480668	-0.293766	-0.248744
BBA_08778	-1.32509	-0.881977	-1.64487	0.442193	-0.195076	-0.651091
BBA_07781	-1.21674	-1.08346	-2.21466	0.901472	-0.352483	-0.686165
BBA_07464	-1.45988	-0.702298	-1.59218	0.749178	0.361336	-0.708364
BBA_07783	-1.22579	-1.00372	-1.63501	1.12236	0.424222	-0.486293
BBA_06152	-2.174	-0.525865	-1.77512	0.480155	-0.078783	-0.816118
BBA_04936	-2.19477	-1.72442	-1.99487	0.610979	0.0269599	0.0445979
BBA_03898	-2.12044	-1.19993	-1.71281	0.347705	-0.310527	-0.183194
BBA_07782	-2.15121	-1.14832	-1.79128	0.708452	0.216981	-0.291321
BBA_04937	-2.05335	-1.82746	-2.00357	1.36983	0.0445811	-0.213563
BBA_06382	-2.18203	-1.90037	-1.08911	0.983211	0.135364	-0.0160391
BBA_07822	-2.02465	-2.50865	-1.54002	1.26703	0.0648469	0.0361517
BBA_04178	-1.62634	-2.15992	-1.13378	0.772901	0.12821	-0.851631
BBA_08127	-1.57612	-2.08437	-1.43776	0.470809	-0.0539605	-1.13185
BBA_06679	-1.28958	-1.60777	-1.16768	0.632648	0.0377066	-1.03149
BBA_06519	-1.31381	-1.84067	-0.953948	1.03422	0.00470394	-0.804944
BBA_10004	-1.56146	-1.53608	-1.13038	0.976965	0.288639	-0.867469
BBA_08735	-1.64636	-2.23042	-1.11268	-0.0997621	0.633411	-0.614552
BBA_04655	-1.53601	-1.36398	-1.14665	0.10688	0.288151	-0.837715
BBA_06127	-1.44142	-1.46795	-1.17611	0.141438	0.923696	-0.208146
BBA_08656	-1.64288	-2.56711	-1.38079	-0.0988235	-0.241501	-0.326894
BBA_00690	-0.612204	-1.70098	-0.854246	0.599557	-0.00285233	-0.473384
BBA_09196	-1.30388	-1.75058	-1.22911	0.938649	0.107594	0.355673
BBA_07717	-1.40511	-1.77234	-1.34091	0.631525	0.327255	-0.4238
BBA_03779	-1.35043	-1.69995	-1.39786	0.504536	-0.0035073	-0.178049
BBA_09449	-1.36723	-1.33679	-1.55921	0.542579	-0.0171017	-0.363511
BBA_05635	-1.30779	-1.17123	-1.40164	0.572198	-0.182421	0.0757554
BBA_10168	-1.22737	-1.5616	-1.04576	0.0701357	-0.246699	-0.176777
BBA_00696	-0.416829	-0.610622	-0.171858	-1.28286	-0.971733	-1.01456
BBA_07614	-0.283838	-0.895998	-0.717278	-1.4215	-0.816309	-1.13113
BBA_09835	-0.592706	-1.02784	-0.410005	-1.20968	-0.96019	-1.15571
BBA_09844	-0.666381	-1.07713	-0.409356	-1.47168	-1.11763	-1.25618
BBA_01781	1.07099	0.163136	0.863699	-1.76116	-1.48259	-0.825259
BBA_00445	0.872064	0.696366	0.73944	-1.00783	-1.32729	-0.673313
BBA_07082	0.721312	0.183276	0.671063	-1.13161	-0.882984	-0.672674
BBA_01495	0.773131	0.165701	0.598123	-1.36618	-0.407615	0.0643027
BBA_05729	0.794792	-0.310863	0.765152	-1.27851	-0.865214	0.183881
BBA_09985	1.0909	0.133676	0.992632	-1.21671	-1.03821	0.0264662
BBA_08863	0.872535	-0.134257	1.42413	-1.04816	-0.134719	-0.846832
BBA_02437	0.697108	-0.339581	1.12618	-1.18543	-0.601809	-0.624146
BBA_04886	0.599631	-0.100399	1.07302	-1.04611	-0.42028	-0.688257
BBA_02847	1.45166	-0.117642	1.33302	-1.56201	-0.362321	-0.477586
BBA_08528	0.528054	-0.150555	0.993188	-1.67789	-0.46264	-0.422299
BBA_03254	0.953839	-0.218682	0.91289	-1.37831	-0.560527	-0.170344
BBA_04293	0.868256	-0.485286	1.10689	-1.21207	-0.478936	-0.202049
BBA_07867	0.661274	-0.155125	0.484892	-0.857355	-0.668838	-0.137635
BBA_09078	0.715049	-0.209674	0.168148	-0.774122	-0.64243	-0.312638
BBA_02039	0.489168	-0.136877	0.703652	-1.01947	-0.249116	-0.262774
BBA_08581	0.292245	0.0905396	0.630886	-0.949188	-0.218753	-0.246029
BBA_07590	0.782699	-0.0282584	0.920752	-0.510129	-0.187012	-0.194005
BBA_05555	0.64678	0.217178	0.734846	-0.605304	-0.500418	-0.649085
BBA_07665	0.609192	-0.0540766	0.833762	-0.956656	-0.529688	-0.411597
BBA_05878	0.281261	-0.396677	0.965768	-0.465429	-0.598238	-0.901551
BBA_07366	-0.15672	0.130252	0.460203	-0.568136	-0.487997	-0.415138
BBA_08517	0.0997895	-0.381166	0.100551	-0.713222	-0.31099	-0.423467
BBA_00908	-0.145944	0.8815	0.127057	-0.734996	-0.824894	-0.771874
BBA_04753	-0.304905	0.485662	-0.0822749	-0.938369	-0.332521	-0.563682
BBA_02942	0.340399	-0.142726	0.134727	-1.45258	-0.336763	-0.60543
BBA_09438	0.126816	-0.535413	-0.423507	-0.848689	-0.848689	-0.740277
BBA_05823	0.103691	-0.691916	0.0333407	-1.04383	-0.626622	-0.640572
BBA_05399	0.41976	-0.463366	0.188739	-0.912965	-0.911248	-0.573931
BBA_10322	0.167445	-0.490794	-0.00439418	-0.981322	-0.928107	-0.489469
BBA_10266	2.93868	2.0487	1.63727	-0.301894	0.366058	0.662912
BBA_03310	1.9643	1.58918	1.20888	-0.0839214	0.428676	0.615481
BBA_05645	1.9478	1.26984	1.45014	-0.0143297	0.437097	0.488901
BBA_00626	2.4202	1.67317	1.06583	0.581228	0.665366	0.799996
BBA_00807	2.01352	1.9066	0.781265	0.0824977	0.309733	0.400786
BBA_06710	1.15406	1.12372	0.992508	-0.311511	0.608674	0.962753
BBA_09127	1.35605	1.37021	1.64552	-0.2282	0.636504	1.15582
BBA_00513	1.66143	0.976673	2.09846	-0.3093	0.715143	0.209105
BBA_04415	1.30121	0.971725	1.68134	-1.02409	0.71243	0.845639
BBA_04635	1.5407	1.29125	1.93436	-0.62138	1.21246	0.684774
BBA_04932	1.71337	1.18492	1.95159	-1.03804	1.00011	0.77856
BBA_09502	2.13325	1.28885	2.04171	-0.965999	-0.106326	0.55396
BBA_05646	1.92908	1.40773	1.91901	-1.11215	-0.114832	-0.132893
BBA_05703	2.17562	1.59032	2.16958	-1.23782	-0.27243	0.0774805
BBA_02917	1.5499	1.33524	1.78135	-1.28615	0.485363	0.0896271
BBA_10351	1.58668	1.37346	1.74106	-1.24216	0.443257	0.574958
BBA_00322	1.72572	1.54672	1.37714	-1.17665	-0.0242196	0.216931
BBA_02454	1.57889	1.39703	1.78962	-0.791671	0.202738	0.0204129
BBA_00799	1.52792	2.00016	0.962253	-1.50036	-0.0479832	0.659603
BBA_02290	1.46764	1.80617	0.80614	-1.39761	-0.330955	0.341107
BBA_07633	1.42174	1.96028	0.719215	-1.13061	-0.424086	0.587731
BBA_00785	2.09658	2.26027	1.5755	-0.993548	0.0828476	0.886289
BBA_02598	1.64046	1.74454	1.12524	-1.0964	0.527497	0.972436
BBA_03494	1.40744	1.73277	1.36448	-0.82475	0.254983	0.853145
BBA_02581	1.93819	1.67121	1.03458	-0.35754	0.198319	0.772264
BBA_10134	1.8996	1.59764	1.02205	-0.50937	7.17904e-06	0.585233
BBA_00032	1.8376	1.80223	1.17391	-0.808219	0.283834	0.885672
BBA_03694	1.90687	1.93986	0.832583	-0.61085	0.259835	0.774022
BBA_04615	1.18521	0.536942	1.22701	-1.07222	0.327495	0.428817
BBA_01118	1.03645	0.610718	1.0598	-0.742401	0.449823	0.474282
BBA_06205	1.16065	0.498687	1.1197	-0.731675	0.199374	0.475782
BBA_02761	1.42408	0.622006	1.12368	-0.636288	0.214917	0.526879
BBA_04290	1.33796	0.689642	1.49867	-0.829909	0.482722	0.498317
BBA_06297	1.27842	0.794621	1.19898	-0.861786	0.496868	0.499259
BBA_04031	1.21868	0.726344	0.942108	-0.373254	0.140988	0.664449
BBA_10036	1.36537	0.899907	1.03017	-0.197483	0.181709	0.620939
BBA_01840	1.35107	0.400309	0.961792	-0.125404	-0.0490168	0.255136
BBA_08861	1.71714	0.663123	0.816912	-0.211801	0.0535489	0.430687
BBA_03313	1.50987	1.20516	0.737889	-0.343172	-0.181677	0.867859
BBA_08663	1.63872	1.45699	1.07596	-0.624258	-0.399641	0.218497
BBA_10301	1.35071	1.19848	0.692684	-0.671949	-0.0144954	0.282783
BBA_08764	1.80017	1.29911	0.387799	-0.43027	0.0425411	0.077221
BBA_09042	2.09695	1.36884	0.199457	-0.509301	-0.137355	0.208949
BBA_05012	2.3049	1.20656	0.707111	-0.747391	-0.471876	0.560229
BBA_05947	2.38598	1.34966	0.771279	-0.354943	-0.578093	0.255853
BBA_09705	2.00814	1.87295	2.49183	0.07653	0.0959521	0.371465
BBA_06033	2.77453	1.16845	1.50795	-0.0601732	-0.837189	-1.10438
BBA_05139	2.81175	2.19201	0.833525	-0.832269	-1.07608	-0.9794
BBA_06304	3.11017	2.32257	1.30689	-0.261668	-0.24166	-0.467771
BBA_07010	3.21403	2.14251	1.46177	-0.474235	-0.744325	-0.071835
BBA_07498	2.94899	2.03398	1.1845	-0.297227	-0.909826	-0.41918
BBA_00048	1.66947	1.75751	1.35536	-1.12317	-0.553688	-0.291527
BBA_02647	2.25382	1.87869	1.08864	-0.706649	-0.307319	0.135386
BBA_00896	2.3936	1.78346	1.51949	-0.901544	-0.519105	-0.244517
BBA_05377	2.2661	1.83705	1.08028	-0.747308	-0.47064	-0.607478
BBA_07088	2.76106	1.65394	0.627878	-1.24525	0.204801	-0.0282553
BBA_02822	2.99329	1.74458	0.586498	-1.01923	-0.265496	0.200323
BBA_09040	2.94222	1.67684	0.922754	-1.00368	-0.00318908	0.280543
BBA_01357	2.75651	2.43167	0.897292	-0.990515	-0.347481	-0.299714
BBA_07323	2.61586	1.96098	0.295004	-0.687785	-0.179434	-0.0269835
BBA_06450	0.581725	1.25482	1.84326	-1.83269	-0.170549	-1.34269
BBA_07074	0.941463	2.14748	1.31432	-0.619906	-0.536815	-0.703271
BBA_04384	0.927798	1.21889	1.1614	-1.08968	-0.808729	-0.135412
BBA_05293	0.673801	1.21989	1.18489	-0.724568	-0.621392	-0.647254
BBA_06750	1.29916	0.672221	1.15237	-0.483866	-0.452661	-0.440099
BBA_01494	1.57189	0.618595	1.2465	-1.23635	-0.469651	-0.304527
BBA_05631	1.57438	0.691838	1.27521	-0.964319	-0.213871	0.109812
BBA_04794	0.632447	0.47728	1.10145	-1.02566	0.26157	-0.0020469
BBA_05652	0.630782	0.326411	1.10561	-1.10989	0.153315	0.0579357
BBA_03904	0.827433	0.325686	0.70909	-0.905352	-0.0389489	0.262619
BBA_09594	0.685458	0.339101	0.744086	-0.88785	0.0226828	0.0450067
BBA_05148	0.929626	0.830402	0.904577	-0.819465	-0.217963	0.622722
BBA_03110	1.09749	0.931688	1.20532	-1.19643	0.247433	0.3292
BBA_02490	1.21801	0.907315	1.23092	-0.979222	0.000422203	0.231026
BBA_04039	1.30018	0.8639	0.926787	-1.0467	0.00792948	0.384659
BBA_00056	0.722329	0.885057	1.6746	-0.839531	0.575996	0.129449
BBA_07407	0.509562	0.552491	1.94431	-1.14676	-0.00827849	-0.309227
BBA_10059	1.04754	0.370877	1.7793	-1.1361	0.214399	-0.241752
BBA_06603	1.16967	0.415379	1.38061	-1.32892	0.179652	0.197323
BBA_06604	1.17847	0.213446	1.33533	-1.03259	0.0985481	0.0263646
BBA_03829	1.35932	0.548237	1.18082	-1.40674	0.00042528	0.466418
BBA_00402	1.16357	0.219565	0.966723	-1.39841	-0.0559247	0.215449
BBA_05224	1.30129	0.312068	1.04653	-1.22229	0.183643	0.0779653
BBA_03278	0.621916	0.763835	1.35361	-1.52148	0.0855312	0.299173
BBA_00890	1.22098	0.817621	1.45311	-1.59865	-0.327607	-0.27995
BBA_10062	1.24269	0.69575	1.8249	-1.2758	-0.164349	-0.0252654
BBA_02448	1.93092	0.273094	1.88111	-0.991632	-0.68729	-0.996833
BBA_01181	1.16143	0.765493	2.139	-0.43202	-0.329658	-0.0653406
BBA_04348	1.64804	0.337649	1.90772	-1.03119	-0.160073	0.39763
BBA_09954	1.87603	0.152637	2.19924	-0.690494	0.082123	0.295466
BBA_07149	2.03191	0.295508	1.01779	-0.934317	0.135696	0.0902217
BBA_04418	2.08122	0.844084	0.796314	-1.11097	-0.0334502	0.464324
BBA_09026	2.10898	0.750018	1.07341	-1.05948	0.246274	0.194604
BBA_01026	2.4521	0.814721	0.842595	-0.707705	-0.0643244	0.179301
BBA_05352	2.4744	0.948594	0.918681	-0.75601	0.0827042	0.173807
BBA_00446	2.49913	0.94097	1.03152	-0.584314	0.00570756	0.434069
BBA_05654	2.58595	0.736166	1.17579	-0.65768	0.178807	0.395707
BBA_01963	2.37292	0.986942	1.35544	-0.704003	0.31105	0.217755
BBA_04090	2.42482	1.07065	1.07757	-0.83167	0.270871	0.230347
BBA_09168	2.27874	0.940232	1.07947	-0.789839	0.352008	0.212981
BBA_02766	2.51885	0.958965	1.09193	-0.691892	0.6019	0.08113
BBA_04910	2.35711	0.93494	0.851262	-0.571539	0.467935	0.334585
BBA_04104	2.32081	0.812933	1.13934	-0.64852	0.43493	0.392265
BBA_07526	2.54826	0.948258	1.20357	-0.525288	0.475339	0.357127
BBA_08995	2.37895	0.895144	1.08998	-0.731587	0.206445	0.890621
BBA_03212	2.47354	1.00315	1.00565	-0.1011	0.222736	0.425129
BBA_04100	2.4709	0.712529	1.09562	-0.208979	-0.0397812	0.535753
BBA_01782	2.16245	0.589299	0.930361	-0.469412	0.151102	0.314734
BBA_01841	2.00836	0.643089	0.906753	-0.382078	-0.0328142	0.32852
BBA_00443	1.88842	0.928641	1.40268	-0.411601	0.18855	0.331168
BBA_09171	2.06267	0.94121	1.02827	-0.429328	0.295509	0.298398
BBA_09232	2.08402	0.953574	1.12317	-0.486296	0.505037	0.436557
BBA_03039	2.25341	-0.0279017	1.42209	-0.560489	0.137624	-0.226864
BBA_05320	2.70148	0.849958	1.27951	-0.87214	-0.272676	-0.540907
BBA_09316	2.16736	0.964193	1.66682	-0.790844	-0.415761	-0.443863
BBA_05629	1.83402	0.87978	1.48462	-0.8057	-0.167113	-0.00911808
BBA_06416	1.85904	1.08294	1.52885	-0.576336	-0.186175	-0.00577843
BBA_05632	1.95845	1.05149	1.36839	-0.776061	-0.0290453	0.141095
BBA_05838	1.88642	1.13886	1.60814	-0.755128	0.0472012	-0.04492
BBA_08190	2.0046	0.878467	1.21747	-0.153635	-0.344482	-0.0809076
BBA_09884	2.0986	0.875115	1.23793	-0.437417	-0.335091	-0.519961
BBA_06008	2.67886	0.507302	0.884967	-0.471618	-1.00298	0.0781738
BBA_04698	2.41028	0.657541	0.764775	-0.841998	-0.30258	0.231538
BBA_07406	2.73393	0.6977	0.969571	-0.722817	-0.603109	0.399228
BBA_01448	2.93917	1.47805	0.988347	-0.38546	0.128151	0.242072
BBA_06050	2.50724	1.2797	0.868288	-0.666728	-0.0819427	0.40751
BBA_07497	2.45873	1.48357	0.91173	-0.559499	0.195138	0.195588
BBA_01838	2.53512	1.39103	1.18087	-0.201129	-0.020846	0.419826
BBA_04171	2.48141	1.23798	0.915393	-0.452292	0.258014	0.598274
BBA_06685	2.45828	1.14	0.964361	-0.414008	0.255104	0.622723
BBA_03896	2.60964	1.50163	1.56058	-0.762658	0.0910475	0.438258
BBA_07845	2.16323	1.44432	1.48958	-0.364766	0.0249128	0.345355
BBA_04549	2.20037	1.11031	1.29867	-0.361376	0.131055	0.461928
BBA_04883	2.08837	1.15121	1.15901	-0.56034	-0.0596928	0.457653
BBA_06029	2.25103	0.932021	0.821445	-1.19989	-0.344913	-0.31046
BBA_01278	2.75521	1.31381	0.9534	-0.88038	0.202822	-0.160197
BBA_06186	2.78538	0.963569	0.821681	-0.843644	0.2328	-0.051661
BBA_00061	2.76625	0.71086	1.09092	-0.785504	0.0950303	-0.0568425
BBA_00750	2.5218	0.846859	1.0621	-1.23538	0.123403	-0.219834
BBA_06187	2.43368	0.819795	0.882185	-1.0515	0.225999	-0.244933
BBA_05331	2.88666	1.66406	1.38903	-0.410963	-0.411851	-0.120557
BBA_06034	2.77466	1.19623	1.46721	-0.563363	-0.149289	0.0293957
BBA_09043	2.47916	1.32241	1.28332	-0.470721	-0.151269	-0.245783
BBA_06991	2.62285	1.31637	0.898356	-0.242783	0.096354	-0.288057
BBA_08761	2.40005	0.962286	1.0187	-0.218469	-0.0287186	-0.0256127
BBA_03936	2.88991	1.12704	0.92116	-0.281251	-0.449054	-0.49019
BBA_04295	2.61459	0.791602	0.739501	-0.654347	-0.486023	-0.415135
BBA_09109	1.78044	0.34026	0.054445	-1.45649	-0.528562	-0.548514
BBA_03082	1.41739	-0.0773303	0.360594	-0.975767	-0.458257	-0.5642
BBA_03952	1.539	0.288539	0.0846819	-1.02469	-0.330819	-0.653427
BBA_06031	1.71281	0.456872	0.187765	-0.649872	-0.641808	-1.11803
BBA_08951	2.23306	0.373519	0.559588	-0.278382	-0.862552	-0.742186
BBA_04056	1.5698	1.13494	-0.455462	-1.33718	-0.90965	-0.091115
BBA_08439	1.96214	0.992075	0.149392	-0.848568	-0.144823	-0.442931
BBA_03460	2.35394	1.21692	0.197463	-0.876014	-0.520196	-0.572853
BBA_08176	2.37911	0.899523	-0.0231893	-0.742139	-0.452929	-0.802929
BBA_01125	2.04798	1.64513	0.562783	-1.03278	-0.963273	-0.78827
BBA_02516	1.97134	1.22463	0.790333	-0.719248	-0.714799	-0.735865
BBA_04048	2.18106	1.14329	0.635625	-0.674182	-1.06704	-0.545002
BBA_07939	2.1621	2.69351	0.623276	-0.32447	-0.659015	-0.0951104
BBA_06992	2.37084	1.63794	0.698938	0.161283	-0.468783	-0.517231
BBA_01537	2.24247	1.74673	0.56232	0.0663301	-0.241476	-0.146225
BBA_02383	2.37415	1.79649	0.871815	0.254697	-0.0998729	-0.00700877
BBA_04473	2.02354	2.04831	0.512911	-0.484176	-0.484186	-0.273892
BBA_04406	2.11181	1.9235	0.220094	-0.298019	-0.471247	-0.59147
BBA_04955	2.25195	2.06126	0.370043	-0.462298	-0.450991	-0.489138
BBA_00675	1.99957	2.1312	0.06661	0.207268	-0.309049	-0.203651
BBA_08729	1.51514	2.05991	0.0264093	-0.0100661	-0.286814	-0.544346
BBA_02569	1.74046	1.36248	0.433394	0.522872	-0.347916	-0.519776
BBA_08760	2.06532	1.17612	0.668061	-0.114551	-0.760443	-0.739496
BBA_07090	1.73566	1.12622	0.507608	-0.117343	-0.750436	-0.239188
BBA_07533	2.06783	1.19806	0.343715	-0.389005	-0.527278	-0.42588
BBA_01842	0.726317	1.47556	0.205529	-0.959344	-0.270869	-0.00974981
BBA_00096	1.18053	1.9429	-0.142405	-0.950933	-0.282374	-0.50984
BBA_03065	0.908949	1.75794	0.44103	-0.684707	-0.291769	-0.639943
BBA_03160	1.28759	1.13332	0.509149	-1.23857	-0.629965	-0.79717
BBA_05372	1.0394	0.818953	0.60569	-1.24267	-0.782311	-0.943456
BBA_00847	1.41575	1.17325	0.468977	-0.681249	-0.778782	-0.744531
BBA_04268	0.951055	1.22716	0.0862434	-1.01329	-1.15073	-0.867209
BBA_04700	0.639513	0.869808	0.357008	-1.13181	-0.411237	-1.42355
BBA_07842	0.811389	1.34507	0.45557	-0.463778	-0.435978	-1.21671
BBA_09225	0.836545	1.08127	-0.187133	-0.446575	-0.313412	-0.729296
BBA_07402	1.23244	1.86321	0.237232	-0.0606077	-0.967693	-1.56087
BBA_07473	1.45575	2.82564	0.483185	-1.08976	-0.389701	-0.825149
BBA_03946	1.78243	2.0631	0.203033	-1.00819	-0.497212	-0.620392
BBA_08196	1.52095	2.04276	-0.0106115	-0.736192	-0.683624	-1.04547

## Sheet: Table S5
Table S5. Summary of eighteen Spt10-regulated genes involved in DNA events, cell cycle and trascription in B. bassiana.
Gene ID	Locus tag	Protein description	Fold change	Log2(Δspt10/WT)	P value	Q value	Regulation
CELL CYCLE AND DNA PROCESSING
DNA processing
DNA recombination and DNA repair
EJP64610	BBA_06604	casein kinase 1 epsilon	3.26614	1.70759	0.00846714	0.17094	up
EJP64328	BBA_06710	UV-endonuclease UvdE	2.05059	1.03604	0.010267	0.183165	up
DNA restriction or modification
EJP67120	BBA_03694	bZIP transcription factor	2.31381	1.21027	0.00435248	0.113807	up
EJP66408	BBA_04348	wd-repeat protein	2.34655	1.23054	0.00979119	0.179668	up
EJP63489	BBA_07665	putative peptidylarginine deiminase	4.78236	2.25772	0.00165284	0.0650752	up
EJP61458	BBA_09594	putative peptidylarginine deiminase	2.09383	1.06614	0.000355461	0.0221377	up
Cell cycle
mitotic cell cycle and cell cycle control
EJP66408	BBA_04348	wd-repeat protein	2.34655	1.23054	0.00979119	0.179668	up
EJP65813	BBA_05224	protein phosphatase 2C	2.54039	1.34505	0.00591965	0.138348	up
EJP63825	BBA_07149	major facilitator superfamily transporter	2.23765	1.16198	0.0319941	0.352224	up
EJP62308	BBA_08735	tousled-like kinase	0.423138	-1.2408	0.00243148	0.0795728	down
EJP61995	BBA_09043	mitogen-activated protein kinase sty1	3.34861	1.74356	0.000696291	0.0354212	up
EJP61022	BBA_10036	26S proteasome regulatory subunit-like protein	2.03573	1.02555	0.000126685	0.0107588	up
cytokinesis (cell division) /septum formation and hydrolysis
EJP64728	BBA_06297	chitinase-like protein	2.12101	1.08475	0.00105501	0.0467297	up
TRANSCRIPTION
RNA synthesis
mRNA synthesis and transcription control
EJP69916	BBA_00785	CCR4-Not complex subunit Caf16	3.3082	1.72605	2.47107e-06	0.000479108	up
EJP68645	BBA_02647	cutinase transcription factor 1 beta	2.01669	1.01199	6.88749e-06	0.00110437	up
EJP67120	BBA_03694	bZIP transcription factor	2.31381	1.21027	0.00435248	0.113807	up
EJP66408	BBA_04348	wd-repeat protein	2.34655	1.23054	0.00979119	0.179668	up
EJP66695	BBA_04635	CAMK kinase	2.2744	1.18549	0.0088279	0.172463	up
EJP63572	BBA_07498	fatty acid-biding protein	3.46978	1.79484	0.000359092	0.0222291	up
EJP63489	BBA_07665	putative peptidylarginine deiminase	4.78236	2.25772	0.00165284	0.0650752	up
EJP62789	BBA_08176	mitochondrial CorA family metal ion transporter	2.62045	1.38981	0.0293422	0.338611	up
EJP61995	BBA_09043	mitogen-activated protein kinase sty1	3.34861	1.74356	0.000696291	0.0354212	up
EJP61458	BBA_09594	putative peptidylarginine deiminase	2.09383	1.06614	0.000355461	0.0221377	up
EJP61022	BBA_10036	26S proteasome regulatory subunit-like protein	2.03573	1.02555	0.000126685	0.0107588	up
RNA processing
EJP66408	BBA_04348	wd-repeat protein	2.34655	1.23054	0.00979119	0.179668	up
EJP62789	BBA_08176	mitochondrial CorA family metal ion transporter	2.62045	1.38981	0.0293422	0.338611	up
EJP61916	BBA_09168	retinol dehydrogenase 12	4.63858	2.21368	0.0357339	0.374314	up

## Sheet: Table S6
Table S6. Summary of fourteen Spt10-regulated genes involved in cell type differentiation and morphogenesis of B. bassiana in Δspt10.
Gene ID	Locus tag	Protein description	Fold change	Log2(Δspt10/WT)	P value	Q value	Regulation
CELL FATE
Cell growth / morphogenesis
EJP70260	BBA_01129	inversin protein alternative isoform	0.426461	-1.22951	0.00175551	0.0666242	down
EJP68186	BBA_03082	beta (1-3) glucanosyltransferase	2.4197	1.27483	0.0171193	0.249884	up
EJP62308	BBA_08735	tousled-like kinase	0.423138	-1.2408	0.00243148	0.0795728	down
EJP61022	BBA_10036	26S proteasome regulatory subunit-like protein	2.03573	1.02555	0.000126685	0.0107588	up
directional cell growth (morphogenesis)
EJP70260	BBA_01129	inversin protein alternative isoform	0.426461	-1.22951	0.00175551	0.0666242	down
EJP62308	BBA_08735	tousled-like kinase	0.423138	-1.2408	0.00243148	0.0795728	down
EJP63572	BBA_07498	fatty acid-biding protein	3.46978	1.79484	0.000359092	0.0222291	up
DEVELOPMENT (Systemic)
fungal/microorganismic development
EJP69313	BBA_01278	pyridoxamine 5&apos;-phosphate oxidase	3.23456	1.69357	0.0167848	0.246049	up
EJP67026	BBA_04319	transcriptional regulatory protein pro-1	0.490277	-1.02833	8.41171e-06	0.00130968	down
EJP66408	BBA_04348	wd-repeat protein	2.34655	1.23054	0.00979119	0.179668	up
CELL TYPE DIFFERENTIATION
fungal/microorganismic cell type differentiation
EJP70813	BBA_00443	cuticle-degrading protease bassiasin I precursor	2.57926	1.36696	0.000292974	0.0192987	up
EJP70312	BBA_01181	heterokaryon incompatibility protein	2.11587	1.08125	0.0219976	0.288693	up
EJP68895	BBA_01930	OPT peptide transporter Mtd1	0.450638	-1.14996	3.9324e-05	0.00429887	down
EJP68186	BBA_03082	beta (1-3) glucanosyltransferase	2.4197	1.27483	0.0171193	0.249884	up
EJP68214	BBA_03110	OPT oligopeptide transporter	2.60758	1.38271	3.86575e-06	0.000722262	up
EJP67680	BBA_03460	phosphatidylinositol transfer protein CSR1	2.19163	1.13201	0.00874054	0.172065	up
EJP66408	BBA_04348	wd-repeat protein	2.34655	1.23054	0.00979119	0.179668	up
EJP63183	BBA_07783	CFEM domain-containing protein	0.203585	-2.2963	0.00485648	0.121129	down
EJP62308	BBA_08735	tousled-like kinase	0.423138	-1.2408	0.00243148	0.0795728	down
EJP61022	BBA_10036	26S proteasome regulatory subunit-like protein	2.03573	1.02555	0.000126685	0.0107588	up
budding, cell polarity and filament formation
EJP68186	BBA_03082	beta (1-3) glucanosyltransferase	2.4197	1.27483	0.0171193	0.249884	up
EJP62308	BBA_08735	tousled-like kinase	0.423138	-1.2408	0.00243148	0.0795728	down
EJP61022	BBA_10036	26S proteasome regulatory subunit-like protein	2.03573	1.02555	0.000126685	0.0107588	up
development of asco- basidio- or zygospore
EJP70813	BBA_00443	cuticle-degrading protease bassiasin I precursor	2.57926	1.36696	0.000292974	0.0192987	up
EJP68895	BBA_01930	OPT peptide transporter Mtd1	0.450638	-1.14996	3.9324e-05	0.00429887	down
EJP68214	BBA_03110	OPT oligopeptide transporter	2.60758	1.38271	3.86575e-06	0.000722262	up
EJP67680	BBA_03460	phosphatidylinositol transfer protein CSR1	2.19163	1.13201	0.00874054	0.172065	up

## Sheet: Table S7
Table S7. Summary of 31 Spt10-regulated genes involved in cell rescue, defense and virulence in ΔBbspt10.
Gene ID	Locus tag	Protein description	Fold change	Log2(Δspt10/WT)	P value	Q value	Regulation
CELL RESCUE, DEFENSE AND VIRULENCE
Stress response
oxidative stress response
EJP65323	BBA_05654	OsmC-like protein	2.75634	1.46275	0.0491276	0.449942	up
EJP64880	BBA_06055	dihydroflavonal-4-reductase protein	0.324143	-1.6253	6.00986e-12	8.82247e-09	down
AFP20272	BBA_06186	catalase A	2.70171	1.43387	0.0468554	0.440207	up
EJP62333	BBA_08760	OsmC-like protein	2.21111	1.14477	0.00046404	0.0263452	up
AFP20275	BBA_09109	catalase C	3.59295	1.84517	0.0316911	0.350546	up
osmotic and salt stress response
EJP64880	BBA_06055	dihydroflavonal-4-reductase protein	0.324143	-1.6253	6.00986e-12	8.82247e-09	down
EJP61995	BBA_09043	mitogen-activated protein kinase sty1	3.34861	1.74356	0.000696291	0.0354212	up
unfolded protein response (e.g. ER quality control)
EJP62407	BBA_08628	Hsp70 family chaperone	0.344626	-1.5369	0.00696935	0.152941	down
nutrient starvation response
EJP70813	BBA_00443	cuticle-degrading protease bassiasin I precursor	2.57926	1.36696	0.000292974	0.0192987	up
EJP69978	BBA_00847	alkaline phosphatase	2.53049	1.33942	0.0022357	0.0768364	up
EJP63825	BBA_07149	major facilitator superfamily transporter	2.23765	1.16198	0.0319941	0.352224	up
Disease, virulence and defense
resistance proteins
EJP68746	BBA_01781	ABC-2 type transporter	2.28111	1.18974	9.46355e-08	3.40006e-05	up
EJP67035	BBA_04328	aminotriazole resistance protein	0.444848	-1.16862	0.000412921	0.024109	down
EJP65965	BBA_04936	multidrug resistance protein 1	0.402365	-1.31342	5.64549e-09	3.62582e-06	down
EJP63825	BBA_07149	major facilitator superfamily transporter	2.23765	1.16198	0.0319941	0.352224	up
EJP63414	BBA_07590	MFS drug efflux transporter, putative	2.14411	1.10038	0.00767773	0.162673	up
EJP62969	BBA_07980	dynamin GTPase	0.363281	-1.46084	4.62696e-10	4.32242e-07	down
EJP62435	BBA_08656	ABC transporter	0.449016	-1.15516	1.05417e-06	0.000246197	down
EJP67035	BBA_04328	aminotriazole resistance protein	0.444848	-1.16862	0.000412921	0.024109	down
defense related proteins
EJP67330	BBA_03904	SCP-like extracellular protein, putative	2.24541	1.16698	0.00291016	0.089268	up
EJP66334	BBA_04827	peptide synthetase	0.40957	-1.28782	3.83524e-08	1.71352e-05	down
EJP64327	BBA_06709	carboxylesterase-like protein	0.317939	-1.65318	4.94548e-12	8.46996e-09	down
EJP62969	BBA_07980	dynamin GTPase	0.363281	-1.46084	4.62696e-10	4.32242e-07	down
virulence, disease factors
EJP68806	BBA_01841	polyketide synthase	2.16065	1.11147	0.0188176	0.265975	up
EJP69255	BBA_02290	eukaryotic aspartyl protease	2.156	1.10835	0.000380539	0.022868	up
EJP67330	BBA_03904	SCP-like extracellular protein, putative	2.24541	1.16698	0.00291016	0.089268	up
EJP63183	BBA_07783	CFEM domain-containing protein	0.203585	-2.2963	0.00485648	0.121129	down
EJP63242	BBA_07842	cyanide hydratase	2.60675	1.38225	0.000130891	0.0109353	up
EJP61494	BBA_09573	Cytochrome P450 CYP542B3	0.344987	-1.53539	0.000439282	0.0253599	down
Detoxification
detoxification involving cytochrome P450
EJP70021	BBA_00890	Cytochrome P450 CYP5060A1	4.07819	2.02793	7.47427e-09	4.51797e-06	up
EJP67678	BBA_03458	TfdA family Taurine catabolism dioxygenase TauD	0.244141	-2.03421	1.32075e-06	0.000295043	down
EJP64784	BBA_06353	Cytochrome P450 CYP660A2	0.471798	-1.08376	0.000687357	0.0352432	down
EJP63475	BBA_07651	TfdA family Taurine catabolism dioxygenase TauD	0.392519	-1.34917	0.000193831	0.0144334	down
EJP61494	BBA_09573	Cytochrome P450 CYP542B3	0.344987	-1.53539	0.000439282	0.0253599	down
detoxification by modification
EJP64880	BBA_06055	dihydroflavonal-4-reductase protein	0.324143	-1.6253	6.00986e-12	8.82247e-09	down
AFP20272	BBA_06186	catalase A	2.70171	1.43387	0.0468554	0.440207	up
detoxification by export
EJP68746	BBA_01781	ABC-2 type transporter	2.28111	1.18974	9.46355e-08	3.40006e-05	up
EJP68747	BBA_01782	MFS multidrug transporter	2.26078	1.17682	0.0417696	0.413511	up
EJP67035	BBA_04328	aminotriazole resistance protein	0.444848	-1.16862	0.000412921	0.024109	down
EJP65965	BBA_04936	multidrug resistance protein 1	0.402365	-1.31342	5.64549e-09	3.62582e-06	down
EJP63825	BBA_07149	major facilitator superfamily transporter	2.23765	1.16198	0.0319941	0.352224	up
EJP63414	BBA_07590	MFS drug efflux transporter, putative	2.14411	1.10038	0.00767773	0.162673	up
EJP63484	BBA_07660	ABC transporter	0.42907	-1.22071	0.00355989	0.102101	down
oxygen and radical detoxification
EJP65323	BBA_05654	OsmC-like protein	2.75634	1.46275	0.0491276	0.449942	up
AFP20272	BBA_06186	catalase A	2.70171	1.43387	0.0468554	0.440207	up
EJP62333	BBA_08760	OsmC-like protein	2.21111	1.14477	0.00046404	0.0263452	up
AFP20275	BBA_09109	catalase C	3.59295	1.84517	0.0316911	0.350546	up
detoxification by degradation
EJP65686	BBA_05555	epoxide hydrolase	2.08619	1.06087	1.33683e-05	0.00188182	up
EJP63242	BBA_07842	cyanide hydratase	2.60675	1.38225	0.000130891	0.0109353	up

## Sheet: Table S8
Table S8. Summary of 41 Spt10-regulated genes enriched in PHI networks in B. bassiana Δspt10 mutant versus WT.
Gene ID	Locus tag	Protein description	Phenotype	Fold change	Log2(Δspt10/WT)	P value	Q value	Regulation
EJP68514	BBA_02516	Malate synthase, glyoxysomal	loss_of_pathogenicity	3.01588	1.59258	1.67392e-05	0.00217737	up
EJP68807	BBA_01842	nucleotide sugar dehydrogenase	loss_of_pathogenicity	3.22293	1.68837	0.0137663	0.219663	up
EJP68643	BBA_02645	beta-1, 3-glucan binding protein	reduced_virulence	0.126394	-2.984	0.00186917	0.0693417	down
EJP66930	BBA_04223	gamma-glutamyltranspeptidase	reduced_virulence	0.362771	-1.46287	0.0420923	0.414708	down
EJP63222	BBA_07822	ornithine decarboxylase	reduced_virulence	0.452872	-1.14283	9.25007e-05	0.00888353	down
EJP65821	BBA_05232	threonine ammonia-lyase	reduced_virulence	0.462742	-1.11172	0.00305652	0.092108	down
EJP64605	BBA_06599	hydrophobin-like protein	reduced_virulence	0.477891	-1.06525	1.18218e-06	0.000269957	down
EJP67026	BBA_04319	transcriptional regulatory protein pro-1	reduced_virulence	0.490277	-1.02833	8.41171e-06	0.00130968	down
EJP70979	BBA_00609	peroxisomal copper amine oxidase	reduced_virulence	0.492766	-1.02103	3.06082e-05	0.0035742	down
EJP70256	BBA_01125	isocitrate lyase	reduced_virulence	2.00897	1.00646	9.0512e-06	0.00134797	up
EJP67322	BBA_03896	dsp1-1-like protein	reduced_virulence	2.22672	1.15492	0.000122575	0.0105847	up
EJP68746	BBA_01781	ABC-2 type transporter	reduced_virulence	2.28111	1.18974	9.46355e-08	3.40006e-05	up
EJP69392	BBA_01357	short chain dehydrogenase	reduced_virulence	2.29217	1.19671	0.000160308	0.0122935	up
EJP65300	BBA_05631	glucosamine-6-phosphate isomerase	reduced_virulence	2.42721	1.2793	2.7753e-05	0.00327804	up
EJP62528	BBA_08439	zinc-binding dehydrogenase	reduced_virulence	2.69878	1.43231	0.0213829	0.284256	up
EJP69930	BBA_00799	phosphate transporter	reduced_virulence	2.7714	1.47061	0.00216454	0.0756557	up
EJP65298	BBA_05629	carbohydrate esterase family 9	reduced_virulence	2.85308	1.51252	5.34119e-06	0.00088526	up
EJP61995	BBA_09043	mitogen-activated protein kinase sty1	reduced_virulence	3.34861	1.74356	0.000696291	0.0354212	up
EJP70692	BBA_00322	metalloprotease-like protein	reduced_virulence	3.77689	1.9172	0.00854996	0.1716	up
EJP70431	BBA_00061	3-hydroxyacyl-CoA dehydrogenase, NAD binding domain, putative	reduced_virulence	4.57771	2.19463	0.0391034	0.398638	up
AFP20275	BBA_09109	catalase C	reduced_virulence__unaffected_pathogenicity	3.59295	1.84517	0.0316911	0.350546	up
EJP64327	BBA_06709	carboxylesterase-like protein	unaffected_pathogenicity	0.317939	-1.65318	4.94548e-12	8.46996e-09	down
EJP67677	BBA_03457	phthalate transporter	unaffected_pathogenicity	0.336061	-1.5732	3.14278e-08	1.46796e-05	down
EJP70419	BBA_00049	transporter-like protein	unaffected_pathogenicity	0.35602	-1.48997	4.66013e-06	0.000798125	down
EJP62969	BBA_07980	dynamin GTPase	unaffected_pathogenicity	0.363281	-1.46084	4.62696e-10	4.32242e-07	down
EJP65966	BBA_04937	fungal specific transcription factor	unaffected_pathogenicity	0.408375	-1.29203	0.00162825	0.0645832	down
EJP64787	BBA_06356	hypothetical protein BBA_06356	unaffected_pathogenicity	0.424392	-1.23653	8.07948e-07	0.000202499	down
EJP63484	BBA_07660	ABC transporter	unaffected_pathogenicity	0.42907	-1.22071	0.00355989	0.102101	down
EJP67001	BBA_04294	short chain dehydrogenase	unaffected_pathogenicity	0.431797	-1.21157	0.00620947	0.142366	down
EJP61229	BBA_09806	C2H2 transcription factor	unaffected_pathogenicity	0.47241	-1.08189	0.0288801	0.337567	down
EJP61087	BBA_09954	C2H2 finger domain protein, putative	unaffected_pathogenicity	2.00407	1.00294	0.0243412	0.304665	up
EJP68645	BBA_02647	cutinase transcription factor 1 beta	unaffected_pathogenicity	2.01669	1.01199	6.88749e-06	0.00110437	up
EJP61022	BBA_10036	26S proteasome regulatory subunit-like protein	unaffected_pathogenicity	2.03573	1.02555	0.000126685	0.0107588	up
EJP65984	BBA_04955	acetyl-CoA acetyltransferase	unaffected_pathogenicity	2.05266	1.03749	0.00173407	0.0666242	up
EJP61534	BBA_09502	hormone-sensitive lipase	unaffected_pathogenicity	2.20646	1.14173	2.02569e-06	0.00041632	up
EJP68186	BBA_03082	beta (1-3) glucanosyltransferase	unaffected_pathogenicity	2.4197	1.27483	0.0171193	0.249884	up
EJP70813	BBA_00443	cuticle-degrading protease bassiasin I precursor	unaffected_pathogenicity	2.57926	1.36696	0.000292974	0.0192987	up
EJP63242	BBA_07842	cyanide hydratase	unaffected_pathogenicity	2.60675	1.38225	0.000130891	0.0109353	up
EJP71045	BBA_00675	hexose transporter	unaffected_pathogenicity	2.63935	1.40018	0.0240814	0.304005	up
EJP65909	BBA_05320	plasma membrane zinc ion transporter, putative	unaffected_pathogenicity__reduced_virulence	3.03006	1.59935	0.0056004	0.133641	up
AFP20272	BBA_06186	catalase A	increased_virulence_(hypervirulence)	2.70171	1.43387	0.0468554	0.440207	up

## Sheet: Table S9
Table S9. Summary of 67 DEGs enriched in 39 KEGG pathways in B. bassiana Δspt10 mutant versus WT.
Pathway ID	Pathway	Level1	Level2	Up_number	Down_number	P value	FDR	Up_gene	Down_gene
ko04213	Longevity regulating pathway - multiple species	Organismal Systems	Aging	2	0	0.0499709	0.129924	BBA_09109( BBA_09109),BBA_06186( BBA_06186)	-
ko00791	Atrazine degradation	Metabolism	Xenobiotics biodegradation and metabolism	1	1	0.000565357	0.00877825	BBA_06034( BBA_06034)	BBA_04679( BBA_04679)
ko00480	Glutathione metabolism	Metabolism	Metabolism of other amino acids	1	3	0.00061041	0.00877825	BBA_07323( BBA_07323)	BBA_04223( BBA_04223),BBA_07822( BBA_07822),BBA_07410( BBA_07410)
ko00520	Amino sugar and nucleotide sugar metabolism	Metabolism	Carbohydrate metabolism	5	0	0.00067525	0.00877825	BBA_05629( BBA_05629),BBA_06297( BBA_06297),BBA_05632( BBA_05632),BBA_01842( BBA_01842),BBA_05631( BBA_05631)	-
ko00630	Glyoxylate and dicarboxylate metabolism	Metabolism	Carbohydrate metabolism	4	0	0.00100951	0.00984275	BBA_09109( BBA_09109),BBA_06186( BBA_06186),BBA_01125( BBA_01125),BBA_02516( BBA_02516)	-
ko00380	Tryptophan metabolism	Metabolism	Amino acid metabolism	3	0	0.0121572	0.0677332	BBA_09225( BBA_09225),BBA_09109( BBA_09109),BBA_06186( BBA_06186)	-
ko00040	Pentose and glucuronate interconversions	Metabolism	Carbohydrate metabolism	2	0	0.0177846	0.0770664	BBA_01842( BBA_01842),BBA_06991( BBA_06991)	-
ko00290	Valine, leucine and isoleucine biosynthesis	Metabolism	Amino acid metabolism	0	2	0.0177846	0.0770664	-	BBA_01687( BBA_01687),BBA_05232( BBA_05232)
ko00260	Glycine, serine and threonine metabolism	Metabolism	Amino acid metabolism	0	3	0.0239247	0.0894771	-	BBA_05232( BBA_05232),BBA_09299( BBA_09299),BBA_00609( BBA_00609)
ko00460	Cyanoamino acid metabolism	Metabolism	Metabolism of other amino acids	1	1	0.0252371	0.0894771	BBA_07842( BBA_07842)	BBA_04223( BBA_04223)
ko00220	Arginine biosynthesis	Metabolism	Amino acid metabolism	1	1	0.0337362	0.109643	BBA_06034( BBA_06034)	BBA_04679( BBA_04679)
ko00030	Pentose phosphate pathway	Metabolism	Carbohydrate metabolism	2	0	0.0399364	0.119809	BBA_07323( BBA_07323),BBA_05012( BBA_05012)	-
ko00052	Galactose metabolism	Metabolism	Carbohydrate metabolism	2	0	0.0431866	0.120305	BBA_05632( BBA_05632),BBA_05838( BBA_05838)	-
ko00592	alpha-Linolenic acid metabolism	Metabolism	Lipid metabolism	1	0	0.06779	0.165238	BBA_04955( BBA_04955)	-
ko00590	Arachidonic acid metabolism	Metabolism	Lipid metabolism	0	1	0.0807975	0.173144	-	BBA_04223( BBA_04223)
ko00053	Ascorbate and aldarate metabolism	Metabolism	Carbohydrate metabolism	1	0	0.0807975	0.173144	BBA_01842( BBA_01842)	-
ko00330	Arginine and proline metabolism	Metabolism	Amino acid metabolism	0	1	0.0845887	0.173144	-	BBA_07822( BBA_07822)
ko00010	Glycolysis / Gluconeogenesis	Metabolism	Carbohydrate metabolism	2	0	0.0887919	0.173144	BBA_05632( BBA_05632),BBA_06991( BBA_06991)	-
ko00430	Taurine and hypotaurine metabolism	Metabolism	Metabolism of other amino acids	0	1	0.118763	0.210535	-	BBA_04223( BBA_04223)
ko00511	Other glycan degradation	Metabolism	Glycan biosynthesis and metabolism	1	0	0.118763	0.210535	BBA_05838( BBA_05838)	-
ko01040	Biosynthesis of unsaturated fatty acids	Metabolism	Lipid metabolism	1	0	0.178654	0.302936	BBA_04955( BBA_04955)	-
ko00910	Nitrogen metabolism	Metabolism	Energy metabolism	0	1	0.190145	0.308986	-	BBA_05635( BBA_05635)
ko00071	Fatty acid degradation	Metabolism	Lipid metabolism	1	0	0.234554	0.338801	BBA_04955( BBA_04955)	-
ko00600	Sphingolipid metabolism	Metabolism	Lipid metabolism	1	0	0.234554	0.338801	BBA_05838( BBA_05838)	-
ko00310	Lysine degradation	Metabolism	Amino acid metabolism	0	1	0.255856	0.344082	-	BBA_09299( BBA_09299)
ko00410	beta-Alanine metabolism	Metabolism	Metabolism of other amino acids	0	1	0.255856	0.344082	-	BBA_00609( BBA_00609)
ko00350	Tyrosine metabolism	Metabolism	Amino acid metabolism	0	1	0.325938	0.406007	-	BBA_00609( BBA_00609)
ko00561	Glycerolipid metabolism	Metabolism	Lipid metabolism	1	0	0.335407	0.406007	BBA_06991( BBA_06991)	-
ko00051	Fructose and mannose metabolism	Metabolism	Carbohydrate metabolism	1	0	0.335407	0.406007	BBA_05632( BBA_05632)	-
ko00360	Phenylalanine metabolism	Metabolism	Amino acid metabolism	0	1	0.344745	0.406007	-	BBA_00609( BBA_00609)
ko00620	Pyruvate metabolism	Metabolism	Carbohydrate metabolism	1	0	0.353955	0.406007	BBA_02516( BBA_02516)	-
ko00280	Valine, leucine and isoleucine degradation	Metabolism	Amino acid metabolism	1	0	0.380831	0.424355	BBA_04955( BBA_04955)	-
ko00500	Starch and sucrose metabolism	Metabolism	Carbohydrate metabolism	1	0	0.414969	0.446088	BBA_05632( BBA_05632)	-
ko00564	Glycerophospholipid metabolism	Metabolism	Lipid metabolism	1	0	0.477808	0.485182	BBA_08729( BBA_08729)	-
ko00970	Aminoacyl-tRNA biosynthesis	Genetic Information Processing	Translation	0	1	0.423212	0.446088	-	BBA_04826( BBA_04826)
ko03018	RNA degradation	Genetic Information Processing	Folding, sorting and degradation	1	0	0.485182	0.485182	BBA_00785( BBA_00785)	-
ko02010	ABC transporters	Environmental Information Processing	Membrane transport	1	1	0.0064308	0.0418002	BBA_01781( BBA_01781)	BBA_04936( BBA_04936)
ko04011	MAPK signaling pathway - yeast	Environmental Information Processing	Signal transduction	2	0	0.208316	0.324974	BBA_09109( BBA_09109),BBA_06186( BBA_06186)	-
ko04146	Peroxisome	Cellular Processes	Transport and catabolism	3	1	0.00443989	0.0346311	BBA_09109( BBA_09109),BBA_04955( BBA_04955),BBA_06186( BBA_06186)	BBA_09299( BBA_09299)

## Sheet: Table 10
Table S10. Summary of the top 20 up-regulated genes and the top 20 down-regulated genes in Δspt10 versus WT.
Gene ID	Locus tag	Protein description	Fold change	Log2(Δspt10/WT)	P value	Q value	Regulation
EJP62042	BBA_08966	hypothetical protein BBA_08966	0.0301211	-5.05308	0.00302595	0.0914548	down
EJP63182	BBA_07782	hypothetical protein BBA_07782	0.0698946	-3.83867	0.000960757	0.044238	down
EJP68962	BBA_01997	hypothetical protein BBA_01997	0.0792364	-3.65769	3.56973e-07	9.65331e-05	down
EJP64574	BBA_06568	hypothetical protein BBA_06568	0.0857363	-3.54395	0.00209077	0.0745741	down
EJP68642	BBA_02644	Ncp1-like protein	0.0894046	-3.48351	0.006184	0.142366	down
EJP62043	BBA_08967	fungal zinc cluster transcription factor	0.108589	-3.20305	0.0116133	0.198042	down
EJP68961	BBA_01996	GPI anchored protein, putative	0.114317	-3.12889	6.33237e-06	0.00103288	down
EJP61476	BBA_09555	hypothetical protein BBA_09555	0.122214	-3.03252	2.00646e-08	1.03092e-05	down
EJP66162	BBA_04655	hypothetical protein BBA_04655	0.125172	-2.99802	0.0026599	0.084102	down
EJP68643	BBA_02645	beta-1, 3-glucan binding protein	0.126394	-2.984	0.00186917	0.0693417	down
EJP68812	BBA_01847	hypothetical protein BBA_01847	0.13552	-2.88342	0.0121419	0.203209	down
EJP64571	BBA_06565	hypothetical protein BBA_06565	0.151196	-2.72551	0.0186912	0.265075	down
EJP70440	BBA_00070	hypothetical protein BBA_00070	0.185259	-2.43238	0.00461527	0.117392	down
EJP63183	BBA_07783	CFEM domain-containing protein	0.203585	-2.2963	0.00485648	0.121129	down
EJP66888	BBA_04181	S1/P1 nuclease	0.219216	-2.18957	7.88086e-07	0.000202459	down
EJP65462	BBA_05793	hypothetical protein BBA_05793	0.239969	-2.05908	0.0226983	0.293953	down
EJP63683	BBA_07327	putative MEI5 protein	0.242596	-2.04337	3.67619e-05	0.0041099	down
EJP67678	BBA_03458	TfdA family Taurine catabolism dioxygenase TauD	0.244141	-2.03421	1.32075e-06	0.000295043	down
EJP65408	BBA_05739	dibenzothiophene desulfurization enzyme A	0.25064	-1.99631	4.66679e-07	0.000122964	down
EJP61255	BBA_09791	hypothetical protein BBA_09791	0.260271	-1.94191	0.00226477	0.0774631	down
EJP70431	BBA_00061	3-hydroxyacyl-CoA dehydrogenase, NAD binding domain, putative	4.57771	2.19463	0.0391034	0.398638	up
EJP61916	BBA_09168	retinol dehydrogenase 12	4.63858	2.21368	0.0357339	0.374314	up
EJP67926	BBA_02822	Cytochrome P450 CYP504E5	4.7302	2.2419	0.0070623	0.153916	up
EJP63489	BBA_07665	putative peptidylarginine deiminase	4.78236	2.25772	0.00165284	0.0650752	up
EJP69881	BBA_00750	hypothetical protein BBA_00750	4.79681	2.26208	0.0303321	0.342744	up
EJP60750	BBA_10301	UbiA prenyltransferase	4.84731	2.27719	7.58625e-05	0.00735437	up
EJP65315	BBA_05646	autophagy protein (Atg22), putative	4.87191	2.28449	8.13403e-08	3.09575e-05	up
EJP64077	BBA_07082	2OG-Fe(II) oxygenase superfamily protein	5.597	2.48465	6.3107e-10	5.40406e-07	up
EJP65530	BBA_05399	hypothetical protein BBA_05399	5.75429	2.52464	0.0261253	0.317708	up
EJP63547	BBA_07473	hypothetical protein BBA_07473	5.76385	2.52703	0.0221452	0.289522	up
EJP61754	BBA_09316	MFS transporter, putative	5.77407	2.52959	6.10793e-05	0.0062765	up
EJP64856	BBA_06031	metallo-beta-lactamase superfamily protein	5.91766	2.56503	0.00452999	0.115797	up
EJP63722	BBA_07366	ORF28R-like protein	5.95754	2.57472	0.0246268	0.306534	up
EJP64854	BBA_06029	carboxymuconolactone decarboxylase	6.14348	2.61906	0.00533092	0.129505	up
EJP65372	BBA_05703	methyltransferase domain-containing protein	6.22292	2.63759	4.73406e-14	1.62157e-10	up
EJP70027	BBA_00896	major facilitator superfamily transporter	6.46107	2.69177	9.92622e-08	3.40006e-05	up
EJP68452	BBA_02454	hypothetical protein BBA_02454	7.87606	2.97747	1.77633e-14	9.12677e-11	up
EJP60787	BBA_10266	sugar transporter	8.61981	3.10766	0.00421918	0.112044	up
EJP64069	BBA_07074	methyltransferase domain-containing protein	18.3232	4.1956	0.000252931	0.0172127	up
EJP61595	BBA_09438	Methyltransferase type 11	18.9066	4.24082	0.0331754	0.358308	up
